# Supplementary material for: Fhl1p protein, a positive transcription factor in Pichia pastoris, enhances the expression of recombinant proteins
Source: Microb Cell Fact. 2019 Nov 29;18:207. doi: 10.1186/s12934-019-1256-0 (PMC6884909; doi:10.1186/s12934-019-1256-0)
Supplement: Supplementary file 2 — Additional file 2. List of significantly upregulated and downregulated genes in 4 pel/AF in comparison to 4 pel. GO term enrichment was analyzed using AmiGO GO Slimmer [44]. Significantly upregulated and downregulated GO terms were determined by GO term Finder (P < 0.01). [file 12934_2019_1256_MOESM2_ESM.xlsx]

## Sheet: Amigo GO Slimmer (2)
upregulated in delta_aft vs wt:
GO Slim Term - Biological Process	Number（Genes）	Ontology
GO:0006366 transcription from RNA polymerase II promoter	161 ( ADA2 ARG81 ARG82 ARO80 ARP7 ASF1 ASG1 ASH1 BMH1 BRE1 BYE1 CAM1 CAT8 CDC28 CDC73 CEG1 CGI121 CHD1 CLA4 CRZ1 CST6 CUP9 CYC8 DAL81 DEP1 EAF3 ELF1 ELP3 ELP6 FAP1 FKH2 FLO8 GAT1 GCR1 GIM5 GLC7 GPB2 GVP36 HAP1 HAP3 HAP5 HCM1 HDA1 HHF1 HIR1 HIR3 HMLALPHA1 HOG1 HPC2 HTZ1 IFH1 ISW2 ITC1 KTI12 MAC1 MAF1 MCM1 MED8 MGA2 MIG1 MLP1 MOD5 MOT2 MSN4 NDT80 NPL3 NRG1 NUP84 OAF1 OPI1 PDR1 PHO23 PHO4 PPR1 PTA1 …	P
GO:0008150 biological_process *	153 ( AIM19 AIM34 AIM6 AIM9 AMD2 ANY1 ART10 ASG1 BSC1 CBR1 CHM7 CIR2 CMS1 CUE2 CUE3 DAS2 DLT1 DSC2 DSF2 ECM19 ECM3 FAP1 FMP40 FMP41 FMP52 FSF1 FSH3 HBN1 HGH1 IES2 IMO32 IPA1 LCL3 LIH1 LIN1 LOT5 MAY24 MFG1 MIT1 MIX23 MOH1 MRX11 MRX3 MRX8 MTC2 MTC4 NIF3 NIT1 NIT2 NIT3 NNF2 NRP1 OCA4 OCA5 OLA1 OMS1 OPY1 PAR32 PBY1 PES4 PHM7 PMU1 PNS1 PRM10 PSP1 PSP2 PXP1 RCF3 RMD1 RRG7 RRT14 RTM1 RTS2 SCY1 SET6 SHH3…	P
GO:0042221 response to chemical	149 ( ACT1 AFG2 ALO1 ASG1 ASR1 ATH1 BCK1 BOP3 BST1 CAT8 CCC1 CCP1 CDC42 CDC48 CLA4 CRZ1 CST6 CUZ1 DAL81 DOT5 DSK2 ECM38 ECM5 EFG1 EOS1 EPS1 ETP1 FAP7 FAR1 FES1 FUS1 GAT1 GCR1 GLC7 GLR1 GPA1 GPB2 GPR1 GRE3 GRR1 GSH1 GTR1 HAP1 HAP3 HAP5 HBN1 HCM1 HLJ1 HOG1 HSP10 HSP12 HUL5 IRC21 IRE1 ISW2 ITC1 JEM1 MAC1 MCR1 MDL2 MGA2 MHR1 MIG1 MRP1 MSN4 MXR2 NAT3 NRG1 OAF1 OPI1 OPY2 ORM1 OXR1 PBN1 PDE1 PDI1 PDR1 P…	P
GO:0006974 cellular response to DNA damage stimulus	140 ( ACT1 APN2 ARP7 BDF1 BLM10 BMH1 BRE1 CAK1 CDC28 CDC45 CDC7 CDC73 CHL1 CKA1 CKB1 CKB2 CSM3 CTF18 CTF4 CYC8 DDC1 DNA2 DOA1 DOT1 DPB2 DPB4 EAF3 EAF6 ESC2 GLC7 GRR1 HHT1 HRR25 IES2 LCD1 MCD1 MCM10 MCM2 MCM4 MCM5 MEC3 MET18 MGS1 MKT1 MLP1 MMS22 MMS4 MSH2 MSH3 MSH6 MUS81 NSE1 NSE3 NUP84 PAN2 PCD1 PDS5 PHR1 PIF1 PMS1 POL1 POL3 POL31 POL4 PRI2 PSF2 PSO2 RAD1 RAD10 RAD16 RAD17 RAD18 RAD2 RAD24 RAD27 …	P
GO:0000278 mitotic cell cycle	132 ( ACT1 APC4 ASH1 AXL2 BIM1 BMH1 BNI4 BRE1 BRN1 BUD16 BUD20 BUD31 BUD5 CAK1 CDC10 CDC11 CDC12 CDC16 CDC28 CDC3 CDC31 CDC34 CDC42 CDC45 CDC48 CDC6 CDC7 CDH1 CHL1 CHL4 CHS1 CHS2 CLA4 CLB4 CSM1 CSM3 CTF18 CTF3 CTF4 CYK3 CYS4 DAD1 DAD4 DAM1 DDC1 DOC1 DOT1 DYN2 END3 ERV14 ESC2 ESP1 FAR1 FKH2 GIN4 GLC7 GPN2 GRR1 HIR3 HPC2 HSL7 IPL1 IRR1 KAR9 KIN2 KIP1 LTE1 MCD1 MCM1 MEC3 MIH1 MLP1 MMS4 MOB2 MPS1 MPS…	P
GO:0055085 transmembrane transport	129 ( ADP1 AGP1 AGP2 ALR1 ALR2 AMF1 AQY1 AQY3 ARN2 ATG22 ATM1 ATP16 ATP18 ATP19 ATP20 AVT3 AVT7 CAN1 CCC1 CCC2 COX6 COX8 COX9 CSC1 CTP1 CTR1 DIP5 DUR3 ECM3 FCY2 FSF1 GAL2 GEF1 HOL1 HSP10 ITR1 KCH1 LEU5 LYP1 MCH2 MCX1 MDL2 MEP1 MEP2 MGE1 MID1 MIM1 MMM1 MNR2 MPC3 MUP1 MUP3 OAC1 OPT1 OXA1 PAM17 PDR12 PET8 PET9 PEX12 PEX3 PEX7 PEX8 PFK1 PHO84 PMA1 PMC1 PUT4 PXA1 QCR6 QCR7 QCR8 QCR9 RTC2 SAL1 SAM37 SA…	P
GO:0006325 chromatin organization	128 ( ACT1 ADA2 ARP5 ARP7 ASF1 ASH1 BDF1 BRE1 CAC2 CAK1 CDC28 CDC45 CDC48 CDC6 CDC7 CDC73 CHD1 CYC8 DEP1 DOC1 DOT1 DPB2 DPB4 EAF3 EAF6 ELF1 ELP3 ESC2 FKH2 FPR3 GCR1 GLC7 GTR1 HAT2 HDA1 HEK2 HEL2 HHF1 HHT1 HIR1 HIR3 HOS2 HPC2 HSL7 HTZ1 IES2 IFH1 IOC4 IPL1 ISW2 ITC1 LAS1 LCD1 MAF1 MCM10 MCM5 MEC3 MGA2 MLP1 MOD5 MPS3 MSH2 MSI1 MSN4 NAM7 NAT4 NNT1 NSI1 NUP84 OAF1 ORC1 ORC4 ORC5 PAA1 PHO23 PHO4 PUF4 R…	P
GO:0006281 DNA repair	127 ( ACT1 APN2 ARP7 BDF1 BLM10 BRE1 CAK1 CDC28 CDC45 CDC7 CDC73 CHL1 CSM3 CTF18 CTF4 DDC1 DNA2 DOA1 DOT1 DPB2 DPB4 EAF3 EAF6 ESC2 HHT1 HRR25 IES2 LCD1 MCD1 MCM10 MCM2 MCM4 MCM5 MEC3 MET18 MGS1 MKT1 MLP1 MMS22 MMS4 MSH2 MSH3 MSH6 MUS81 NSE1 NSE3 NUP84 PAN2 PCD1 PDS5 PHR1 PIF1 PMS1 POL1 POL3 POL31 POL4 PRI2 PSF2 PSO2 RAD1 RAD10 RAD16 RAD17 RAD18 RAD2 RAD24 RAD27 RAD5 RAD53 RAD54 RAD55 RAD59 RAD9 R…	P
GO:0006811 ion transport	118 ( AGP1 AGP2 AIM14 ALR1 ALR2 AMF1 AQY1 AQY3 ARN2 ATG22 ATM1 ATP16 ATP18 ATP19 ATP20 AVT3 AVT7 BSD2 BUL1 CAN1 CCC1 CCC2 COX6 COX8 COX9 CRZ1 CSC1 CSR1 CTP1 CTR1 DID4 DIP5 DUR3 FAT1 FSF1 GAL2 GEF1 GTR1 HOL1 ITR1 KCH1 LEU5 LST4 LYP1 MCH2 MDM34 MDM35 MEP1 MEP2 MID1 MMM1 MNR2 MPC3 MTM1 MUP1 MUP3 OAC1 OXA1 PDR16 PET9 PFK1 PHM7 PHO84 PMA1 PMC1 PUT4 PXA1 QCR6 QCR7 QCR8 QCR9 RHB1 RSN1 RTC2 SAL1 SAM37 SE…	P
GO:0070271 protein complex biogenesis	118 ( AIM7 ARC15 ARC18 ARC19 ARG4 ARP3 ASR1 ATP10 ATP12 ATP18 ATP19 ATP20 BIM1 BLM10 BUD14 CAP2 CBP4 CBP6 CDC10 CDC12 CDC123 CDC3 CDC31 CHD1 CHL4 CIN4 COA1 COX20 CRN1 CYC2 CYT2 DAD1 DAD4 DAM1 DNM1 DYN2 EXO70 EXO84 FMP25 FMP32 FUM1 GAL83 GIM5 GIN4 HSP10 HSP82 HUL5 IRE1 JAC1 MAF1 MDM35 MGM1 MIM1 MMM1 NAS2 NUP192 OST3 OXA1 PAC10 PEF1 PEP3 PFY1 PIM1 PKR1 PMA1 POM33 PUN1 QCR7 QCR9 RAD5 RPN11 RPN14 RPT…	P
GO:0033043 regulation of organelle organization	116 ( ADA2 AIM14 AIM7 APC4 ARC15 ARC18 ARC19 ARP3 ASF1 BDF1 BIM1 BMH1 BUD14 CAP2 CDC28 CDC42 CDC45 CDC48 CDC6 CDC7 CDC73 CDH1 CHD1 CHL4 CLA4 CLB4 CRN1 CTF3 DAD1 DAD4 DAM1 DDC1 DEP1 DHH1 DOT1 ESP1 FKH2 FPR3 GEM1 GLC7 GYP1 GYP5 GYP6 HDA1 HIR1 HIR3 HOS2 HSP82 IML1 IPL1 KAR9 LTE1 MCM2 MCM5 MDR1 MHR1 MLP1 MMS4 MPS1 MSH2 MTE1 NAT3 NAT4 NSI1 OAF1 ORC5 PEA2 PEF1 PEP3 PFY1 PHO23 PIF1 PSD1 PUF4 RHO1 RHO3 R…	P
GO:0006629 lipid metabolic process	113 ( AIM6 ALG1 ALG13 ALG8 ARE2 ARG82 ARV1 AUR1 AYR1 BST1 CAT2 CAX4 CDC28 CEM1 CHO1 CKI1 COQ2 CSR1 CST26 CYC8 DEP1 DFG10 DIE2 DPL1 ECI1 ELO2 ELO3 EPT1 ERG2 ERG25 ERG28 ERG8 FAA2 FAS1 FAS2 FAT1 FMP30 FOX2 GDE1 GEP4 GPC1 GPI14 GPI2 GUT1 HFD1 HMG1 HTD2 INM2 INO1 IPT1 LAG1 LCB2 LCB3 LIH1 LIP5 LOA1 LPL1 LSB6 MCR1 MGA2 MGL2 MSS4 MVD1 NTE1 OAF1 OLE1 OPI1 OPI10 OPI3 ORM1 OSH6 PBN1 PCT1 PDR16 PGC1 PGS1 PH…	P
GO:0048285 organelle fission	112 ( APC4 BIM1 BMH1 BRE1 BRN1 CAK1 CDC10 CDC16 CDC28 CDC31 CDC42 CDC48 CDC7 CDH1 CHL1 CHL4 CLA4 CLB4 CSM1 CSM3 CTF18 CTF3 CTF4 DAD1 DAD4 DAM1 DBF2 DDC1 DNM1 DOC1 DOT1 ESC2 ESP1 FIS1 FPR3 GLC7 GPN2 HOS2 HRR25 HSL7 IME4 IPL1 IRR1 KAR9 KIP1 LTE1 MCD1 MDV1 MGM1 MIH1 MLP1 MMS22 MMS4 MOB2 MPS1 MPS3 MSH2 MSH3 MSH6 MUM2 MUS81 NDT80 PDS5 PMS1 RAD1 RAD10 RAD17 RAD24 RAD55 REC8 RFA1 RFA2 RIM15 RIM4 RME1 RM…	P
GO:0023052 signaling	102 ( ACK1 AHK1 ARF2 BCK1 BCY1 BEM2 BMH1 BUD5 CDC37 CDC42 CDC43 CIN4 CKB1 CKB2 CLA4 CRZ1 CYR1 DBF2 DPL1 EFG1 EXO70 FAR1 FRQ1 GAL83 GEM1 GIN4 GIS3 GPA1 GPB2 GPR1 GTR1 HOG1 HOS2 HRK1 HRR25 IML1 INM2 IRE1 KIC1 KIN2 LCB3 LST4 LTE1 MTC5 MTH1 NMD5 OMA1 OPI1 OPY2 PDE1 PDE2 PLC1 PMT1 PPS1 RAD53 RAS1 RGA2 RHB1 RHO1 RHO2 RHO3 RHO4 RIM15 ROD1 RTG2 RTS1 SAK1 SAT4 SCH9 SEC13 SEC7 SEH1 SMP1 SNF1 SOK1 SPO14 SRM…	P
GO:0006605 protein targeting	96 ( APL5 APS3 ATG18 ATG2 ATG20 ATG3 ATG8 BLM10 BSD2 CLA4 COG3 COG6 COG7 EGD1 EGD2 ERF2 GGA2 GPN2 HRI1 HRR25 HSP10 HSP82 IMH1 IRE1 IWR1 KAP114 LOA1 MCX1 MGE1 MIM1 MLP1 MMM1 MTR10 NMD5 NSP1 NUP116 NUP192 NUP57 NUP84 OXA1 PAM17 PEP1 PEP12 PEX12 PEX3 PEX7 PEX8 RNA1 RTG2 RTP1 SAM37 SAM50 SBH2 SEC62 SEC63 SEC65 SNF8 SNX3 SPC2 SRP102 SRP68 SSA3 SSH1 SXM1 SYO1 SYS1 TIM12 TIM13 TIM21 TIM22 TIM50 TOM40 TO…	P
GO:0051321 meiotic cell cycle	95 ( ACT1 AQY1 BMH1 BRE1 CAK1 CDA2 CDC28 CDC7 CHL4 CHS3 CSM1 CSM3 CTF3 DDC1 DNA2 DOT1 END3 ERV14 ESP1 FPR3 GLC7 GPB2 GSC2 HHF1 HHT1 HOS2 HRR25 IME4 IPL1 MEC3 MMS22 MMS4 MPS3 MSH2 MSH3 MSH6 MSS4 MUM2 MUS81 NDT80 PDR16 PDS5 PMS1 POL1 RAD1 RAD10 RAD17 RAD24 RAD55 REC8 RFA1 RFA2 RIM11 RIM15 RIM4 RMD1 RME1 RMI1 RRT12 RRT8 RTS1 SAE2 SEC14 SET2 SGS1 SHP1 SKI8 SLK19 SLX4 SMC2 SMC3 SMC4 SPC97 SPO11 SPO14 …	P
GO:0007005 mitochondrion organization	93 ( ACT1 AIM17 ARC15 ARC18 ARC19 ARP3 ATG18 ATG2 ATG20 ATG3 ATG8 ATP10 ATP12 ATP18 ATP20 BUL1 CBP4 CBP6 CCE1 CLU1 COA1 COX20 CYC2 DML1 DNM1 FIS1 FMP25 FMP32 GEM1 HCM1 HSP10 HSP82 HSV2 ILV5 KGD2 MCP1 MCP2 MCX1 MDM1 MDM34 MDM35 MDV1 MGE1 MGM1 MHR1 MIC26 MIM1 MMM1 MSS2 MYO2 NAT3 NFS1 OLE1 OMA1 OXA1 PAM17 PET127 PHB1 PIF1 PIM1 PNT1 PSD1 PTC6 QCR7 QCR9 REX2 RIM1 RPM2 RPN11 RSP5 SAM37 SAM50 SHY1 SLM3 …	P
GO:0007010 cytoskeleton organization	92 ( ABP140 ACT1 AIM14 AIM7 AKL1 ARC15 ARC18 ARC19 ARP3 ASR1 BBC1 BEM2 BIM1 BUD14 CAK1 CAP2 CDC10 CDC12 CDC28 CDC3 CDC31 CDC37 CDC42 CDC48 CDH1 CLA4 CLB4 COF1 CRN1 DAD1 DAD4 DAM1 DSK2 DYN2 END3 ESP1 GCS1 GIN4 GLC7 GVP36 HCM1 IPL1 KAR9 KIP1 LSB5 MLC1 MPS1 MPS3 MYO2 NAT3 NDC1 NIP100 PAN1 PCL1 PCL2 PEA2 PFY1 PRK1 RAX2 RGA2 RHO1 RHO2 RHO3 RHO4 ROT1 RRD2 RSP5 RTS1 RVS161 SCP1 SHE4 SHS1 SIW14 SKP1 SLA1…	P
GO:0051726 regulation of cell cycle	88 ( APC4 ASH1 BIM1 BMH1 BRE1 BUD14 CAK1 CDC123 CDC28 CDC33 CDC37 CDC42 CDC45 CDC7 CDH1 CHL4 CLA4 CLB4 CSM3 CTF3 CYS4 DAD1 DAD4 DAM1 DBF2 DDC1 DOT1 ESC2 ESP1 FAR1 FKH2 FPR3 GIN4 GLC7 GRR1 HOG1 HOS2 HSL7 IPL1 KAR9 LCD1 LTE1 MEC3 MIH1 MLP1 MMS4 MPS1 MSH2 MUS81 OPY2 PCL1 PCL2 PDR16 RAD17 RAD24 RAD53 RAD9 RFC2 RHO1 RIM15 RME1 RTS1 RTT107 SET2 SGS1 SGV1 SIS2 SKP1 SLI15 SLK19 SLX4 SMC2 SMI1 SPC105 SPP1…	P
GO:0006364 rRNA processing	86 ( BMT5 BMT6 BUD22 DBP3 DBP8 DIS3 DSS1 EFG1 ENP2 FAP7 FUN12 GAR1 GEP3 GLC7 GRC3 HCR1 IMP4 KRE33 LAS1 LRP1 LSM2 MAK5 MDN1 MRM2 MRPS18 MRT4 MTR3 NOC4 NOP10 NOP12 NOP14 NOP16 NOP56 NOP58 NOP6 NOP7 NOP8 NOP9 NPL3 NSA1 NSA2 NSR1 POP1 POP3 POP5 PSP1 PUS7 RAT1 RCL1 REX2 RLI1 RPF1 RPP1 RPS14B RPS1A RPS2 RPS20 RPS23A RPS6B RRP12 RRP14 RRP15 RRP40 RRP42 RRP45 RRP46 RRP7 RRP9 RSP5 SEN1 SNU13 SNU66 SPB1 SP…	P
GO:0048193 Golgi vesicle transport	83 ( AGE2 APL2 APL5 APM1 APS1 APS3 ATG20 ATG8 AVL9 BET3 BET5 BST1 COF1 COG3 COG6 COG7 COP1 CSR1 DOP1 ELO3 ENT5 ERD2 ERV14 ERV46 EXO70 EXO84 GCS1 GGA2 GOT1 GRH1 GYP5 HRR25 IMH1 IRE1 PEF1 PEP12 PEP3 RCY1 RET2 RET3 RSN1 SEC10 SEC13 SEC14 SEC15 SEC17 SEC21 SEC22 SEC23 SEC26 SEC27 SEC31 SEC39 SEC5 SEC7 SEC8 SED5 SFB3 SFH5 SNC2 SNX3 SRO7 SSO2 SVP26 SYS1 TCA17 TRS23 TRX1 UBP3 UFE1 UIP5 USO1 VPS16 VPS21 …	P
GO:0055086 nucleobase-containing small molecule metabolic process	82 ( ADE4 ADH2 ADK1 ALD4 ATP16 ATP18 ATP19 ATP20 BCY1 BNA1 BNA2 CAB1 CAB4 CDC8 CDD1 COX6 COX8 COX9 CYR1 DAL2 DAS2 DCD1 DDP1 DUT1 FAP7 FMN1 FUR1 GCR1 GPM1 GUD1 HMG1 HNT1 HXK1 NDE1 NNR1 NRK1 OSM1 PCD1 PDA1 PDB1 PDE1 PFK1 PFK27 PGI1 PGK1 PHO8 PMA1 PNP1 POS5 PPR1 PRM15 PRS4 PYK2 QCR6 QCR7 QCR8 QCR9 RAD53 RAS1 RMT2 RNR2 RNR3 SDT1 SER1 SHH3 SIS2 SPE2 STV1 TDH1 TIM11 TKL1 TRX1 URA3 URA4 URA5 VMA2 YHR202…	P
GO:0051603 proteolysis involved in cellular protein catabolic process	80 ( APC4 BLM10 BSD2 BST1 CDC16 CDC31 CDC34 CDC48 CDH1 CPS1 CUE5 CUZ1 DAS1 DDI1 DID4 DOA1 DOC1 DSK2 ELA1 EPS1 FES1 FYV10 GGA2 GRR1 HLJ1 HUL5 JEM1 MOT2 NAS2 NAT3 OMA1 PBN1 PIM1 PMT1 PMT6 PNG1 PRE1 PRE6 PRE7 PRE8 PTH2 PUP2 RAD16 RPN11 RPN14 RPN4 RPN5 RPT1 RPT2 RPT4 RPT6 RSP5 SCJ1 SEC13 SHP1 SIS1 SKP1 SNF8 SSA3 SSM4 STE23 TOM1 TRE2 UBC7 UBP12 UBP13 UBP16 UBP3 UBP7 UBP8 UBX5 UFD1 UMP1 VMS1 VPS24 VPS3…	P
GO:0006260 DNA replication	79 ( ADK1 BRE1 BRN1 CDC16 CDC28 CDC34 CDC45 CDC6 CDC7 CHD1 CLF1 CSM3 CTF18 CTF3 CTF4 DEP1 DNA2 DPB2 DPB4 EAF3 FKH2 GLC7 HOG1 MCD1 MCM1 MCM10 MCM2 MCM4 MCM5 MGS1 MHR1 MMS22 MMS4 MSH2 MSH3 MSH6 MUM2 MUS81 NOP7 ORC1 ORC4 ORC5 PIF1 POL1 POL12 POL3 POL31 PPS1 PRI1 PRI2 PSF2 RAD27 RAD53 RAD9 REV3 RFA1 RFA2 RFC2 RFC3 RFC5 RIF1 RIM1 RIM4 RNH201 RNH202 RNR2 RNR3 RTS2 SAK1 SEN1 SET2 SGS1 SLD5 SLX4 SMC4 SPT…	P
GO:0018193 peptidyl-amino acid modification	79 ( ACT1 ADA2 ASF1 BCK1 CDC28 CDC7 CDC73 CHD1 CKA1 CKB1 CKB2 CTM1 DBF2 DOT1 DPH1 DPH5 DYS1 EAF3 EAF6 EFM2 EFM4 EFM5 ELP3 ESC2 FPR3 HAT2 HHF1 HIR3 HRR25 HSL7 IPL1 KNS1 NAT1 NAT3 NAT4 NMT1 NNT1 NSE1 NSE3 OST1 OST3 RAD53 RIM15 RKM1 RKM2 RKM3 RKM4 RMT2 RRD2 RTT109 RVB1 SAK1 SCH9 SET2 SFM1 SGF73 SGV1 SMC5 SMC6 SPP1 STE20 STT3 SUS1 SWC4 SWD1 TAF10 TAF12 TAF14 TAF9 TRA1 UBC9 UBP8 ULP1 ULP2 VPS75 WBP1 Y…	P
GO:0006520 cellular amino acid metabolic process	77 ( AAT2 ABZ2 ADE4 ADH2 AGX1 ALT1 ARC1 ARG1 ARG3 ARG4 ARG81 ARG82 ARO2 ARO3 ARO8 ARO80 ASN1 ASP1 BNA1 BNA2 BNA3 CAR1 CIT1 CYS3 CYS4 DAL81 DED81 DSD1 FRS1 GCV1 GCV3 GDH1 GFA1 GLN1 GLN4 GTF1 HFD1 HIS1 HIS5 HOM3 IDH1 ILV5 KGD2 LEU4 LYS4 MAE1 MCM1 MET1 MET10 MET17 MET2 MET3 MET5 MET8 MSF1 MSK1 MSM1 MSY1 PET112 PHA2 PRO2 RMT2 SAM2 SER1 SER3 SES1 SFA1 SKP2 SLM5 STR2 THR1 THR4 TRP2 UGA1 UGA3 WRS1 YHR02…
GO:0051186 cofactor metabolic process	77 ( ABZ2 ADH2 ALD4 ARN2 BNA1 BNA2 BOL1 BUD16 CAB1 CAB4 CIT1 COQ2 COQ4 COQ5 COQ8 ECM31 ERG8 FMN1 FMS1 FOL1 GCR1 GPM1 HEM1 HEM13 HEM14 HEM2 HFD1 HMG1 HXK1 IBA57 INH1 ISA1 ISU1 JAC1 KGD2 LIP5 LSC2 MET1 MET7 MET8 MVD1 NAR1 NBP35 NDE1 NFS1 NNR1 NRK1 OSM1 PCD1 PDA1 PDB1 PDX1 PFK1 PFK27 PGI1 PGK1 PHO8 PNP1 POS5 PYK2 RMT2 RSP5 SAM2 SAT4 SIS2 SPE2 SPE3 SPE4 TDH1 THI20 THI6 THI80 TKL1 YFH1 YLR345W YMR315W…
GO:0006468 protein phosphorylation	70 ( AHK1 AKL1 ASF1 BCK1 BCY1 CAK1 CDC11 CDC12 CDC28 CDC37 CDC7 CDC73 CKA1 CKB1 CKB2 CLA4 CLB4 COQ8 DBF2 FAR1 GAL83 GCN1 GIN4 GIR2 GPB2 HOG1 HOS2 HRK1 HRR25 IPL1 IRE1 KIC1 KIN2 KIN3 KNS1 MIH1 MOB2 MPS1 PCL1 PCL2 PDE1 PHO81 PIL1 PPS1 PRK1 PSK2 RAD53 RAT1 RIM11 RIM15 SAK1 SAT4 SCH9 SCY1 SGV1 SLI15 SMP1 SNF1 SNF4 SSL1 SSL2 STE20 STE7 TFB2 TFB3 TOR2 VHS1 VPS15 YIH1 YPK3 )
GO:0005975 carbohydrate metabolic process	68 ( ATH1 BMH1 CAT8 CDA2 CDC28 CHS1 CHS2 CHS3 CRH1 CRZ1 DCW1 DDP1 DEP1 DFG5 DSF2 FLO8 FYV10 GAL2 GCR1 GEP4 GFA1 GLC7 GLG1 GPM1 GRE3 GRR1 GSC2 GSY2 GTB1 GUT1 HXK1 INM2 INO1 IPK1 IRE1 MIG1 NDE1 OPI10 PCM1 PDA1 PDB1 PFK1 PFK26 PFK27 PGI1 PGK1 PRM15 PSK2 PYC2 PYK2 RHO1 SAK1 SCW4 SHP1 SKT5 SNF1 SNF4 SNF5 TDH1 TPS2 TSA1 YBR056W YDR248C YJR096W YLR345W YMR099C YPR1 ZWF1 )
GO:0007059 chromosome segregation	66 ( APC4 BIM1 BMH1 BRN1 CDC28 CDC48 CDH1 CHL1 CHL4 CSM1 CSM3 CTF18 CTF3 CTF4 DAD1 DAD4 DAM1 ESC2 ESP1 GIP4 GLC7 GPN2 HRR25 IOC4 IPL1 IRR1 KAR9 KIN3 KIP1 LTE1 MCD1 MLP1 MMS22 MMS4 MPS1 MPS3 MUS81 PDS5 RAD1 REC8 RFC2 RFC3 RFC5 RMI1 RSC2 RTS1 SGS1 SHP1 SLI15 SLK19 SMC2 SMC3 SMC4 SMC5 SMC6 SPC105 SRC1 STH1 TEM1 TOF1 TOP2 TOP3 UBC9 ULP2 YCG1 YCS4 )
GO:0015931 nucleobase-containing compound transport	66 ( BUD20 BUL1 CDC31 CRM1 DHH1 DID4 DIS3 EBS1 ECM1 FCY2 HEK2 KAP114 LEU5 MEX67 MLP1 MSK1 MTR10 MTR2 NAB2 NDC1 NOG2 NOP9 NPL3 NSP1 NUP116 NUP192 NUP57 NUP84 PET9 POM33 RLI1 RNA1 RPF1 RPL40A RPS10A RPS15 RPS2 RPS3 RSP5 SAL1 SEC13 SEH1 SGF73 SIS1 SNF8 SNG1 SPN1 SRM1 SSB2 SSL2 STO1 SUS1 SXM1 THO1 THP1 TIF6 TOM1 UTP8 VPS24 VPS27 VPS36 VRG4 YMD8 YRA1 YRB1 YRB2 )
GO:0032787 monocarboxylic acid metabolic process	64 ( AAT2 ALD4 ASN1 ASP1 BNA3 CAT2 CAT8 CEM1 CSR1 CYC8 DAL81 ECI1 ECM31 ELO2 ELO3 ERG25 FAA2 FAS1 FAS2 FAT1 FDH1 FMS1 FOX2 GCR1 GLO1 GOR1 GPM1 HTD2 HXK1 ISA1 LIP5 MAE1 MGA2 MGL2 NDE1 OAF1 OLE1 OPI1 PDA1 PDB1 PDX1 PFK1 PFK27 PGI1 PGK1 POT1 PPT2 PYC2 PYK2 RSP5 SCS7 SPE2 SPE3 SPE4 SPS19 SUR2 TDH1 TSC13 TUP1 UGA1 UGA3 YAT2 YDR248C YLR345W )
GO:0070647 protein modification by small protein conjugation or removal	64 ( APC4 ASF1 ASR1 BMH1 BRE1 BUL1 CDC16 CDC34 CDC48 CDC73 CDH1 CHD1 DAS1 DOC1 ELA1 ELP6 ESC2 ETP1 FYV10 GRR1 HEL2 HUL5 MOT2 MPE1 NAM7 NCS6 NSE1 NSE3 PEX12 RAD16 RAD18 RAD5 RFA1 RFA2 RPL40A RPN11 RSP5 SGF73 SKP1 SKP2 SMC5 SMC6 SNT2 SSL1 SSM4 SUS1 TOM1 UBA3 UBA4 UBC12 UBC7 UBC9 UBP12 UBP13 UBP16 UBP3 UBP7 UBP8 ULP1 ULP2 URM1 YDR306C YPL191C YUH1 )
GO:0006310 DNA recombination	62 ( BRE1 CDC28 CDC45 CDC7 CDC73 CGI121 CTF18 CTF4 DDC1 DOT1 EBS1 ESC2 MCD1 MCM10 MCM2 MCM4 MCM5 MEC3 MHR1 MMS22 MMS4 MSH2 MSH3 MSH6 MUS81 NAM7 NSE1 NSE3 NUC1 PIF1 PSF2 RAD1 RAD10 RAD17 RAD24 RAD27 RAD54 RAD55 RAD59 REC8 RFA1 RFA2 RIM4 RSC2 SAE2 SET2 SGS1 SKI8 SLD5 SLX4 SMC3 SMC5 SMC6 SNF5 SPO11 SRS2 SSL2 SWI6 TOP2 TOP3 YKU70 YKU80 )
GO:0006397 mRNA processing	62 ( AAR2 BRR1 BUD31 CBP1 CBP6 CDC28 CDC40 CDC73 CEG1 CLF1 CWC2 CWC24 DED1 DHH1 DRN1 EXO84 FIP1 GLC7 HSH49 IRE1 ISY1 LEA1 LSM2 LUC7 MPE1 MSL5 NAB2 NPL3 PAN2 PAP1 PRP18 PRP2 PRP31 PRP39 PRP4 PRP40 PRP42 PTA1 PTI1 PUS7 RAT1 RNA14 RNA15 RPM2 SEN1 SMB1 SMD1 SMD2 SME1 SNP1 SNU13 SNU66 SNU71 SPT5 SQS1 STO1 SYF1 THP1 URN1 YJU2 YME2 YSH1 )
GO:0071554 cell wall organization or biogenesis	61 ( ACK1 ACT1 ANP1 BCK1 BMH1 CCW14 CDA2 CHS1 CHS2 CHS3 CRH1 CRZ1 DCW1 DFG5 DSF2 ECM19 ECM3 ECM5 EMW1 END3 GFA1 GPI14 GSC2 IRE1 KIC1 KTR5 MNN9 PCM1 PIR3 PMT1 PMT6 PRS4 PUN1 RHO1 RHO2 ROT1 RRT12 RRT8 SBE22 SCW4 SKT5 SLA2 SMI1 SNF1 SNG1 SOD1 SPO71 SPO73 STE7 SUR7 SVP26 TSC11 UBC7 VAN1 VMA9 VPS54 YBR056W YEH2 YHR097C YPS1 YUR1 )
GO:0051169 nuclear transport	57 ( BLM10 BUD20 CLA4 CRM1 DIS3 EBS1 ECM1 GPA1 GPN2 IWR1 KAP114 MEX67 MLP1 MTR10 MTR2 NAB2 NDC1 NMD5 NOG2 NOP9 NPL3 NSP1 NUP116 NUP192 NUP57 NUP84 REI1 RLI1 RNA1 RPF1 RPL40A RPS10A RPS15 RPS2 RPS3 RSP5 RTG2 RTP1 SEH1 SGF73 SIS1 SPN1 SRM1 SSB2 SSL2 STO1 SUS1 SXM1 SYO1 THO1 THP1 TIF6 TOM1 UTP8 YRA1 YRB1 YRB2 )
GO:0006091 generation of precursor metabolites and energy	49 ( BMH1 CBP1 CDC28 CIR2 CIT1 COQ5 COX20 COX6 COX8 COX9 CSF1 FUM1 GCR1 GDS1 GLC7 GLG1 GPM1 GSY2 HAP1 HAP3 HAP5 HXK1 IDH1 JAC1 KGD2 LSC2 NDE1 OSM1 PDA1 PDB1 PET9 PFK1 PFK27 PGI1 PGK1 PPA2 PSK2 PYK2 QCR6 QCR7 QCR8 QCR9 SDH2 SHH3 SHP1 SOD1 TDH1 YBR238C YLR345W )
GO:0031399 regulation of protein modification process	49 ( ADA2 AHK1 ASF1 BCK1 BCY1 BMH1 CAK1 CDC11 CDC12 CDC37 CDC48 CDC73 CDH1 CHD1 CKB1 CKB2 CLB4 DOC1 ESC2 FAR1 GAL83 GCN1 GIP4 GIR2 GLC7 GPB2 HIR3 HOS2 MCX1 MIH1 MOB2 PCL1 PCL2 PDE1 PHO81 PIL1 PPS1 RAT1 SET2 SGV1 SLI15 SNF4 STE20 STE7 TFB3 VPS71 VPS75 YIH1 YOR338W )
GO:0070925 organelle assembly	49 ( ASR1 ATG18 ATG2 ATG3 ATG8 CDC10 CDC12 CDC28 CDC3 CHL4 CLB4 DHH1 EDC3 FUN12 GIN4 HSV2 IML1 IPL1 KIP1 MAK21 MDN1 MPS1 MRPL19 MRPS18 MRT4 NSR1 RPF1 RPL10 RPL11A RPL40A RPP0 RPS10A RPS14B RPS15 RPS17B RRP7 RSA3 RSM19 SEC7 SHP1 SHS1 SKP1 SPC97 SQT1 STE20 TIF4632 TIF6 VPS21 YPT6 )
GO:0006401 RNA catabolic process	48 ( CBP1 CDC33 CDC48 CTH1 DHH1 DIS3 DSS1 EBS1 EDC3 HTZ1 IPK1 LCL3 LRP1 MLP1 MOT2 MRT4 MTR3 NAB2 NAM7 NUC1 PAN2 POL3 POL31 POP1 POP3 POP5 PRP18 PUF4 RAD27 RAT1 RNH201 RNH202 RPP1 RPT2 RPT6 RRP40 RRP42 RRP45 RRP46 SKI2 SKI8 STO1 SUS1 SUV3 THP1 TPA1 UFD1 VTS1 )
GO:0016570 histone modification	48 ( ACT1 ADA2 ASF1 BRE1 CAK1 CDC28 CDC48 CDC73 CHD1 DEP1 DOT1 EAF3 EAF6 ELP3 FPR3 GLC7 HAT2 HDA1 HEL2 HHF1 HIR3 HOS2 HSL7 IPL1 NAT4 RTT109 RVB1 SAP30 SDS3 SET2 SGF73 SGV1 SNT2 SPP1 STE20 SUS1 SWC4 SWD1 TAF10 TAF12 TAF14 TAF9 TRA1 UBP8 VPS71 VPS75 YNG2 YOR338W )
GO:0008380 RNA splicing	46 ( AAR2 BRR1 BUD31 CDC40 CLF1 CWC2 CWC24 DED1 DRN1 EXO84 HSH49 ISY1 LEA1 LSM2 LUC7 MSL5 NPL3 POA1 PRP18 PRP2 PRP31 PRP39 PRP4 PRP40 PRP42 PUS7 SEN15 SEN2 SMB1 SMD1 SMD2 SME1 SNP1 SNU13 SNU66 SNU71 SPT5 SQS1 STO1 SUV3 SYF1 TPT1 UBP8 URN1 YJU2 YSH1 )
GO:0008033 tRNA processing	45 ( ABP140 CEG1 CGI121 DUS3 DUS4 ELP3 ELP6 HRR25 IKI1 ISU1 KRE33 KTI12 LSM2 MOD5 MSF1 NBP35 NCS6 NFS1 POA1 POP1 POP3 POP5 PTA1 PUS7 RPM2 RPP1 RSP5 SEN1 SEN15 SEN2 SLM3 TAD3 TPT1 TRM10 TRM112 TRM12 TRM13 TRM2 TRM44 TRM7 TRZ1 TUM1 TYW3 UBA4 URM1 )
GO:0002181 cytoplasmic translation	44 ( CLU1 FES1 FUN12 GIR2 HCR1 PRT1 PSK2 RBG2 RKM1 RPL10 RPL11A RPL14B RPL15B RPL18B RPL20A RPL23A RPL26B RPL29 RPL33A RPL39 RPL40A RPL42B RPL43B RPL9A RPM2 RPP0 RPS10A RPS12 RPS14B RPS15 RPS17B RPS1A RPS20 RPS29A RPS3 RPS30A RPS6B SKP1 SSB2 SUI1 SUI2 TMA46 TRM7 TUB4 )
GO:0043934 sporulation	44 ( ACT1 AQY1 BDF1 BMH1 CDA2 CDC10 CHS3 END3 ERV14 GLC7 GPB2 GSC2 HHF1 HHT1 IME4 MRPS17 MSS4 MUM2 OAF1 PDR16 RIM11 RIM4 RMD1 RRT12 RRT8 RSC2 SEC14 SET2 SHP1 SMC3 SPO11 SPO14 SPO71 SPO73 SPR3 SPS19 SSO2 SUB1 SUR7 TGL4 VAN1 VPS54 YOL019W YOR338W )
GO:0051052 regulation of DNA metabolic process	44 ( BRE1 CDC16 CDC28 CDC48 CDC6 CDC73 CHD1 CSM3 DEP1 EAF3 FKH2 HOG1 HSP82 MCM5 MGS1 MHR1 MMS4 MSH2 MSH3 MSH6 MTE1 PIF1 RAD54 RAD59 RAD9 RIM1 RPN4 RTT107 RTT109 SBA1 SET2 SGS1 SLX4 SPT5 SRS2 SSL2 STN1 SWI6 TOF1 TOP2 TOP3 UFD1 ULS1 VTS1 )
GO:0006417 regulation of translation	43 ( CAM1 CBP6 CDC123 CDC33 CTH1 DHH1 EBS1 EFM2 FES1 FUN12 GCD1 GCD2 GCN1 GCN20 GCN3 GIS2 HEK2 MTQ2 NAM7 NAM9 NPL3 PSK2 PUF4 RKM1 RLI1 RPS2 RPS23A SBP1 SKI2 SKP1 SLF1 SNF1 SSB2 STM1 STO1 SUI1 TIF4632 TPA1 TUB4 VTS1 WHI4 YHR020W YIH1 )
GO:0006873 cellular ion homeostasis	43 ( ARN2 ATM1 CCC1 CCC2 CDC43 CRZ1 CTH1 DBF2 GDE1 GEF1 GLC7 HRK1 ISU1 MAC1 MID1 MNR2 NFS1 PFK1 PMA1 PMC1 SAT4 SKP1 SLF1 SMF2 SNQ2 SOD1 STV1 VMA10 VMA13 VMA2 VMA22 VMA3 VMA5 VMA7 VMA9 VPS3 VPS45 YFH1 YHC3 YVC1 ZRC1 ZRG17 ZRT3 )
GO:0042274 ribosomal small subunit biogenesis	43 ( BUD22 DBP8 EFG1 ENP2 FAP7 FUN12 GEP3 HCR1 HRR25 IMP4 KRE33 MRPS18 NOC4 NOP14 NOP58 NOP6 NOP7 NOP9 NSR1 RCL1 RPS10A RPS14B RPS15 RPS17B RPS1A RPS20 RPS23A RPS6B RRP12 RRP14 RRP7 RSM19 SNU13 SQS1 TOM1 TRM112 TSR1 TSR3 UTP14 UTP15 UTP20 UTP30 UTP8 )
GO:0009451 RNA modification	42 ( ABP140 BMT5 BMT6 DUS3 DUS4 ELP3 ELP6 GAR1 HRR25 IKI1 IME4 ISU1 KRE33 KTI12 MOD5 MRM2 MUM2 NBP35 NCS6 NFS1 NOP10 NOP56 NOP58 PSP1 PUS7 RIB7 RRP9 SLM3 SPB1 TAD3 TOR2 TRM10 TRM112 TRM12 TRM13 TRM2 TRM44 TRM7 TUM1 TYW3 UBA4 URM1 )
GO:0051049 regulation of transport	41 ( AGP2 AKL1 BUD14 CDC42 CLA4 CRM1 CRZ1 CUP9 CYC8 GEF1 GPA1 GYP1 GYP5 GYP6 HRR25 MDR1 NUP192 PEF1 PEP3 PRK1 RHO1 RHO3 ROD1 RSP5 SEC23 SFH5 SNG1 SRO7 STE20 TOR2 TUP1 UBP3 UPC2 VAM6 VPS16 VPS33 VPS41 VPS45 VPS8 YRB2 YVC1 )
GO:0042273 ribosomal large subunit biogenesis	40 ( AFG2 DBP3 GRC3 HRR25 LAS1 MAK21 MAK5 MDN1 MRPL19 MRT4 NOC2 NOP12 NOP16 NOP7 NOP8 NSA1 NSA2 RAT1 REI1 RLI1 RPF1 RPL10 RPL11A RPL14B RPL26B RPL33A RPL40A RPP0 RRP14 RRP15 RSA3 SNU13 SPB1 SQT1 SYO1 TIF6 TOM1 TRM112 UTP30 YAE1 )
GO:0006897 endocytosis	39 ( ACT1 AKL1 APM4 APS2 ART10 ART5 ARV1 ATG20 CDC7 COF1 END3 GVP36 HRR25 LSB5 NYV1 OSH6 PAN1 PIL1 PRK1 RCY1 RHO1 ROD1 RSP5 RVS161 RVS167 SIW14 SLA1 SLA2 SNC2 SNX3 SNX41 SUR7 SYP1 TOR2 VMA3 VPS21 VPS33 VRP1 YAP1801 )
GO:0006979 response to oxidative stress	39 ( ACT1 ALO1 CCP1 DOT5 ECM5 EOS1 FAP7 GLR1 GRE3 GSH1 HBN1 HCM1 HSP12 MCR1 MDL2 MHR1 MRP1 MSN4 MXR2 OXR1 POS5 RIM15 RSM26 SCH9 SNT2 SOD1 STB5 SVF1 TRX1 TSA1 UBA4 URM1 YAP1 YDL124W YFH1 YJR096W YKL069W YPR1 ZWF1 )
GO:0016050 vesicle organization	39 ( ATG20 BST1 CNL1 DID4 GYP1 GYP5 GYP6 KXD1 LSB6 MDR1 NYV1 PEF1 PEP12 PEP3 SEC13 SEC14 SEC17 SEC22 SEC23 SEC31 SED5 SFB3 SNC2 SNX3 SNX41 SSO2 SYS1 UFE1 USO1 VAM6 VPS16 VPS21 VPS24 VPS33 VPS41 VPS45 VPS8 VTI1 YIP1 )
GO:0016197 endosomal transport	38 ( ATG18 ATG20 DID4 DOP1 ELO2 ELO3 ENT5 GGA2 GOT1 IST1 PEP3 PEP8 RCY1 RHB1 RIC1 RSP5 SEC27 SFT2 SNF8 SNX3 SNX41 SYS1 TCA17 TDA3 TRE2 VPS15 VPS16 VPS21 VPS24 VPS27 VPS36 VPS45 VPS54 VPS60 VPS8 VTI1 YPT32 YPT6 )
GO:0006457 protein folding	37 ( ALF1 CCT2 CCT3 CCT4 CCT5 CCT7 CCT8 CDC37 CIN4 EGD1 EGD2 EMC5 EMP65 ERJ5 ERO1 FPR3 GIM5 HCH1 HSP10 HSP82 JAC1 JEM1 MCX1 MGE1 OSM1 PAC10 PDI1 PHB1 ROT1 SBA1 SCJ1 SIS1 SSA3 SSB2 TSA1 XDJ1 YKE2 )
GO:0000910 cytokinesis	36 ( ACT1 AXL2 BNI4 BUD14 BUD16 BUD20 BUD31 BUD5 CDC10 CDC11 CDC12 CDC3 CHS1 CHS2 CYK3 DBF2 END3 ERV14 GLC7 IPL1 MLC1 MYO2 PAN1 PEA2 PEF1 RAX1 RAX2 RHO1 RTS1 SHS1 SLA2 SLI15 STE20 THP1 VRP1 YOL019W )
GO:0032543 mitochondrial translation	36 ( AEP3 AIM23 CBP6 IMG1 MHR1 MRP1 MRP17 MRP2 MRP20 MRP49 MRP51 MRPL10 MRPL15 MRPL19 MRPL27 MRPL28 MRPL38 MRPL40 MRPS17 MRPS18 MRPS5 MSF1 MSK1 MSY1 NAM9 PET112 PET123 RSM18 RSM19 RSM26 RSM27 RTC6 SLM5 SWS2 YML6 YNL122C )
GO:0007033 vacuole organization	35 ( ACT1 ATG18 ATG2 ATG3 ATG8 CDC42 CLA4 ENV9 GVP36 HSV2 IML1 MYO2 NYV1 PEP12 PEP3 RHO1 SEC17 SEC7 SHP1 STE20 TRX1 VAM6 VMA3 VPS15 VPS16 VPS21 VPS3 VPS33 VPS41 VPS45 VPS8 VTC4 VTI1 YHC3 YPT6 )
GO:0048284 organelle fusion	33 ( CDC42 CDC48 GPA1 GYP1 GYP5 GYP6 JEM1 KAR9 MDR1 MGM1 MPS3 NYV1 PEP12 PEP3 PSD1 RHO1 SEC17 SEC22 SED5 SNC2 SSO2 TRX1 UFE1 USO1 VAM6 VPS16 VPS33 VPS41 VPS45 VPS8 VTC4 VTI1 YIP1 )
GO:0006354 DNA-templated transcription, elongation	32 ( ARP7 ASF1 CDC73 CHD1 EAF3 ELF1 FKH2 GIM5 HIR1 HIR3 HPC2 MOT2 NPL3 RAT1 RPA34 RPT4 RPT6 RSC2 RSC4 RTT106 SET2 SGV1 SPN1 SPT16 SPT5 STH1 SUB1 SUS1 TAF14 THP1 VPS15 YKE2 )
GO:0061025 membrane fusion	31 ( ATG8 CDC42 CDC48 DNM1 GYP1 GYP5 GYP6 MDR1 MGM1 NYV1 PEP12 PEP3 PSD1 RHO1 SEC17 SEC22 SED5 SNC2 SSO2 TRX1 UFE1 USO1 VAM6 VPS16 VPS33 VPS41 VPS45 VPS8 VTC4 VTI1 YIP1 )
GO:0032200 telomere organization	30 ( BRE1 CDC28 CGI121 DNA2 EBS1 EST2 HEK2 HSP82 LCD1 MEC3 MTE1 NOP10 PIF1 POL12 PSO2 RAD54 RAD59 RFA1 RFA2 RIF1 SAE2 SBA1 SGS1 STM1 STN1 SWD1 TEL2 TOP3 YKU70 YKU80 )
GO:0043543 protein acylation	30 ( ACT1 ADA2 ASF1 CHD1 EAF3 EAF6 ELP3 ERF2 HAT2 HIR3 MAK3 NAT1 NAT3 NAT4 NMT1 PFA4 PFA5 RTT109 RVB1 SET2 SGF73 SWC4 TAF10 TAF12 TAF14 TAF9 TRA1 VPS75 YNG2 YOR338W )
GO:0006352 DNA-templated transcription, initiation	29 ( CHD1 DAL81 GVP36 MTF1 ROX3 RPT1 RPT2 RPT4 RPT6 SGF73 SPT16 SSL2 SUA7 SUB1 TAF10 TAF12 TAF13 TAF14 TAF2 TAF3 TAF7 TAF9 TFA1 TFA2 TFC1 TFC3 TFC6 TFC7 TOA1 )
GO:0007114 cell budding	29 ( ACT1 AXL2 BUD5 CDC28 CDC42 DCW1 DFG5 END3 ERV14 GIN4 GLC7 HYM1 KIC1 MOB2 MYO2 PAN1 PEA2 PEF1 REI1 RHO1 ROT1 SLA2 STE20 TAO3 TGL3 TGL4 UBA4 URM1 VRP1 )
GO:0045333 cellular respiration	28 ( CBP1 CIR2 CIT1 COQ5 COX20 COX6 COX8 COX9 FUM1 GDS1 HAP1 HAP3 HAP5 IDH1 JAC1 KGD2 LSC2 OSM1 PET9 PPA2 QCR6 QCR7 QCR8 QCR9 SDH2 SHH3 SOD1 YBR238C )
GO:0006887 exocytosis	25 ( ACT1 CDC42 EXO70 EXO84 GYP5 KIN2 MYO2 NYV1 OSH6 PEP3 RCY1 RHO3 SEC10 SEC15 SEC5 SEC8 SFH5 SLA2 SMY1 SNC2 SPO14 SRO7 VPS33 VPS45 YPT32 )
GO:0048308 organelle inheritance	25 ( ACT1 ARC15 ARC18 ARC19 ARP3 BUL1 CLA4 DNM1 GEM1 MDM1 MYO2 NAT3 OLE1 PEP12 PEX3 PHB1 RET2 SEC5 SEC8 STE20 TRX1 VPS15 VPS21 VPS3 VPS45 )
GO:0006486 protein glycosylation	24 ( ALG1 ALG8 ANP1 CAX4 DFG10 DIE2 EOS1 KTR5 MNN11 MNN2 MNN9 OST1 OST3 PMT1 PMT6 ROT1 SRT1 STT3 SVP26 SWP1 VAN1 VRG4 WBP1 YUR1 )
GO:0007124 pseudohyphal growth	24 ( ASH1 BMH1 CDC42 DFG10 DFG5 FKH2 FLO8 GPB2 GPR1 IME4 ITR1 MEP2 MUM2 NRG1 PAM1 PDA1 PEA2 PTP1 SAK1 SFL1 SNF1 STE20 STE7 UBA4 )
GO:0008213 protein alkylation	24 ( CDC73 CTM1 DOT1 EFM2 EFM4 EFM5 HHF1 HSL7 MTQ2 NNT1 RKM1 RKM2 RKM3 RKM4 RMT2 SET2 SFM1 SGV1 SPP1 SUS1 SWD1 TRM112 UBP8 YNL092W )
GO:0006869 lipid transport	23 ( ARV1 CLA4 CSR1 DET1 FAT1 MDM34 MDM35 MMM1 OSH6 PDR12 PDR16 PXA1 RFT1 SAM37 SEC14 SFH5 SIP3 SNG1 SNQ2 STE20 UPC2 UPS1 UPS2 )
GO:0000746 conjugation	22 ( CDC42 EFG1 FAR1 FUS1 GPA1 GRR1 JEM1 MPS3 OPY2 PEA2 ROD1 RSP5 RVS161 SCW4 SPO14 STE18 STE20 STE23 STE24 STE7 VPS64 YPS1 )
GO:0006970 response to osmotic stress	22 ( AHK1 CDC37 CRZ1 GRE3 HOG1 HSP12 HSP82 MSN4 NRG1 NST1 OPY2 RIM11 RRD2 RVS161 SCH9 SIS2 SKO1 SMP1 STE20 STO1 SUB1 UBP3 )
GO:0006413 translational initiation	21 ( AEP3 AIM23 CDC123 CDC33 CLU1 DED1 FUN12 GCD1 GCD2 GCN3 HCR1 MRP51 PRT1 RLI1 SIS1 STM1 SUI1 SUI2 TIF4632 TIF6 YAE1 )
GO:0042255 ribosome assembly	21 ( FUN12 MAK21 MDN1 MRPL19 MRPS18 MRT4 NSR1 RPF1 RPL10 RPL11A RPL40A RPP0 RPS10A RPS14B RPS15 RPS17B RRP7 RSA3 RSM19 SQT1 TIF6 )
GO:0006360 transcription from RNA polymerase I promoter	20 ( CDC73 CHD1 CKA1 CKB1 CKB2 GRC3 GTR1 NSI1 PHO23 RPA12 RPA34 RPB5 RPC10 RPC40 SAP30 SCH9 SPT5 TAP42 UTP15 UTP8 )
GO:0051604 protein maturation	20 ( ATG18 BOL1 COX20 CSF1 DAP2 ENV9 HSP82 ISA1 ISU1 KEX2 MAP2 MET18 PBN1 PSD1 SPC2 SSY5 STE23 STE24 VPS41 YPS1 )
GO:0000054 ribosomal subunit export from nucleus	19 ( BUD20 CRM1 ECM1 MEX67 MTR2 NOG2 NOP9 NSP1 NUP116 RLI1 RNA1 RPF1 RPL40A RPS3 RSP5 SRM1 SSB2 TIF6 YRB2 )
GO:0000902 cell morphogenesis	19 ( BUD14 CAP2 CDC42 CDC7 DOP1 FUS1 GLC7 GSC2 HRR25 HYM1 KIC1 MYO2 PEA2 RAX2 RSP5 SPO14 TAO3 VRP1 YHR097C )
GO:0001403 invasive growth in response to glucose limitation	19 ( CDC42 FLO8 GAL83 GPB2 GPR1 NRG1 PHO23 PTP1 RME1 SAP30 SDS3 SFL1 SNF1 SNF5 STE20 STE7 TUP1 UBA4 URM1 )
GO:0006383 transcription from RNA polymerase III promoter	19 ( CKA1 CKB1 CKB2 GTR1 KNS1 MAF1 NAB2 RET1 RPB5 RPC10 RPC34 RPC37 RPC40 SCH9 SUB1 TFC1 TFC3 TFC6 TFC7 )
GO:0006865 amino acid transport	19 ( AGP1 AGP2 ATG22 AVT3 AVT7 CAN1 DIP5 LST4 LYP1 MUP1 MUP3 PUT4 RHB1 RTC2 TPO5 VBA1 YCT1 YHC3 YPQ2 )
GO:0042594 response to starvation	19 ( ATG8 DPL1 GCD1 GCN3 GIR2 GTR1 GYP6 IML1 MIG1 MSN4 OPY2 PHO4 RBG2 RIM15 RVS161 SIP5 SNF1 SSB2 UPC2 )
GO:0043144 snoRNA processing	19 ( CWC24 DIS3 LRP1 MTR3 PAP1 POP1 POP3 POP5 PRP2 PRP4 PTI1 RAT1 RPP1 RRP40 RRP42 RRP45 RRP46 SEN1 YSH1 )
GO:0009408 response to heat	18 ( DEP1 GLC7 HCH1 HOG1 HSP12 MSN4 NUP84 PHO23 PIL1 RIM11 RIM15 SAP30 SDS3 STE20 SWI4 SWI6 TPS2 YAP1 )
GO:0006997 nucleus organization	17 ( CSM1 DYN2 GPA1 JEM1 KAR9 MDM1 MLP1 MPS3 NDC1 NUP116 NUP192 NUP57 NUP84 POM33 SEC13 SRC1 TOM1 )
GO:0006766 vitamin metabolic process	16 ( ABZ2 BUD16 ECM31 FMN1 FMS1 FOL1 ISA1 RIB1 RIB7 SPE2 SPE3 SPE4 THI20 THI4 THI6 YPR127W )
GO:0006353 DNA-templated transcription, termination	15 ( CHD1 GLC7 GRC3 ISW2 NPL3 NSI1 PTA1 PTI1 RAT1 RPA12 SEN1 SET2 SUB1 SUP45 YSH1 )
GO:0006470 protein dephosphorylation	14 ( CKB1 CKB2 GIP4 GLC7 MIH1 OCA4 PHO8 PPS1 PTC6 PTP1 RTS1 SAT4 SIW14 TIM50 )
GO:0006497 protein lipidation	13 ( ARV1 ATG18 ATG3 ERF2 GPI14 GPI2 HSV2 NMT1 PBN1 PFA4 PFA5 SMP3 SPT14 )
GO:0007031 peroxisome organization	13 ( DNM1 FIS1 MDV1 MYO2 PEX12 PEX29 PEX3 PEX30 PEX7 PEX8 RPN11 SEC39 SNF4 )
GO:0006418 tRNA aminoacylation for protein translation	12 ( ARC1 DED81 FRS1 GLN4 MSF1 MSK1 MSM1 MSY1 SES1 SLM5 WRS1 YHR020W )
GO:0006414 translational elongation	10 ( CAM1 DHH1 GCN1 GCN20 NAM9 RPS2 RPS23A SSB2 STM1 YHR020W )
GO:0008643 carbohydrate transport	9 ( AQY1 AQY3 GAL2 HXK1 ITR1 MTH1 RFT1 VRG4 YMD8 )
GO:0032196 transposition	6 ( RPC40 RTT106 RTT107 RTT109 SSL2 STE7 )
GO:0009311 oligosaccharide metabolic process	4 ( ATH1 CDC28 SNF5 TPS2 )
GO:0010324 membrane invagination	0
GO:0005737 cytoplasm	1267 ( AAR2 AAT2 ABP140 ABZ2 ACK1 ACT1 ADE4 ADH2 ADK1 ADP1 AEP3 AGE2 AGP1 AGP2 AGX1 AIM14 AIM17 AIM19 AIM23 AIM34 AIM7 AIM9 AKL1 ALD4 ALF1 ALG1 ALG13 ALG8 ALO1 ALT1 ANP1 ANY1 APC4 APL2 APL5 APM1 APM4 APS1 APS2 APS3 AQY1 ARC1 ARC15 ARC18 ARC19 ARE2 ARF2 ARG1 ARG3 ARG4 ARG81 ARN2 ARO2 ARO3 ARO8 ARP3 ART10 ART5 ARV1 ASF1 ASN1 ASP1 ASR1 ATG18 ATG2 ATG20 ATG22 ATG3 ATG8 ATH1 ATM1 ATP10 ATP12 ATP16 ATP…	C
GO:0005634 nucleus	699 ( AAR2 ACT1 ADA2 AIM7 ALF1 ALG13 APC4 APN2 APS1 APS2 ARG81 ARG82 ARO3 ARO80 ARP5 ARP7 ASF1 ASG1 ASH1 ASR1 BCY1 BDF1 BLM10 BMH1 BMT5 BMT6 BNA1 BOP3 BRE1 BRN1 BRR1 BUD14 BUD16 BUD20 BUD22 BUD31 BYE1 CAB1 CAB4 CAC2 CAK1 CAM1 CAR1 CAT8 CBR1 CDC16 CDC28 CDC31 CDC33 CDC34 CDC40 CDC42 CDC45 CDC48 CDC6 CDC7 CDC73 CDC8 CDD1 CDH1 CEG1 CGI121 CHD1 CHL1 CHL4 CKA1 CKB1 CKB2 CLA4 CLB4 CLF1 CMS1 COF1 CRM1 C…	C
GO:0016020 membrane	565 ( ADP1 AEP3 AGP1 AGP2 AIM14 AIM19 AIM34 AKL1 ALG1 ALG13 ALG8 ALO1 ALR1 ALR2 AMF1 ANP1 ANY1 APL2 APL5 APM1 APM4 APS1 APS2 APS3 AQY1 AQY3 ARC15 ARE2 ARN2 ARP3 ARV1 ATG18 ATG2 ATG20 ATG22 ATG8 ATM1 ATP10 ATP16 ATP18 ATP19 ATP20 AUR1 AVT3 AVT7 AXL2 AYR1 BCY1 BEM2 BET3 BLM10 BMH1 BSD2 BST1 BUL1 CAN1 CAP2 CAT2 CAX4 CBP1 CBP4 CBR1 CCC1 CCC2 CCE1 CCW14 CDA2 CDC10 CDC11 CDC12 CDC3 CDC31 CDC42 CDC48 CH…	C
GO:0005739 mitochondrion	351 ( ACK1 ADK1 AEP3 AGX1 AIM17 AIM19 AIM23 AIM34 AIM9 ALD4 ALO1 ALT1 ARC15 ARC18 ARG3 ARO3 ATM1 ATP10 ATP12 ATP16 ATP18 ATP19 ATP20 AYR1 BEM2 BNA3 BOL1 CAN1 CAT2 CBP1 CBP4 CBP6 CBR1 CCE1 CCP1 CCW14 CDC48 CEM1 CHD1 CHO1 CIR2 CIT1 COA1 COG7 COQ2 COQ4 COQ5 COQ8 COX20 COX6 COX8 COX9 CSF1 CSR1 CTF18 CTP1 CYC2 CYR1 CYS4 CYT2 DIS3 DML1 DNM1 DOC1 DOP1 DSS1 ECM19 ECM31 EMP65 ENV9 ESP1 FAA2 FAS1 FAS2 FIS1…	C
GO:0012505 endomembrane system	327 ( ADP1 AGE2 AGP1 AGP2 AIM14 ALG1 ALG13 ALG8 ANP1 ANY1 APL2 APL5 APM1 APM4 APS1 APS2 APS3 AQY1 ARE2 ARF2 ARN2 ARV1 ATG18 ATG20 AUR1 AYR1 BET3 BET5 BSD2 BST1 BUD20 CAN1 CAX4 CBR1 CCC1 CCC2 CDC28 CDC31 CDC42 CDC48 CHS3 COG3 COG6 COG7 COP1 CSC1 CSM1 CSR1 CYR1 DCW1 DFG10 DFG5 DID4 DIE2 DOP1 DPL1 DSC2 DUR3 DYN2 ECM3 ELO2 ELO3 EMC5 EMP65 END3 ENT5 EOS1 EPS1 EPT1 ERD2 ERF2 ERG2 ERG25 ERG28 ERJ5 ERO1 …	C
	185 ( ADP1 AGP1 AGP2 AIM14 ALG1 ALG13 ALG8 ANP1 ANY1 AQY1 ARE2 ARV1 AUR1 AYR1 BET3 BET5 BSD2 BST1 BUD20 CAN1 CAX4 CBR1 CDC28 CDC48 CHS3 CSC1 CYR1 DCW1 DFG10 DFG5 DIE2 DPL1 DSC2 DUR3 ECM3 ELO2 ELO3 EMC5 EMP65 EOS1 EPS1 EPT1 ERD2 ERF2 ERG2 ERG25 ERG28 ERJ5 ERO1 ERP5 ERV14 ERV46 FAT1 FMN1 FMP52 FPR3 FUS1 GEF1 GEM1 GOT1 GPC1 GPI14 GPI2 GTB1 HFD1 HLJ1 HMG1 HRI1 IRE1 JEM1 KTR5 LAG1 LCB2 LCB3 LOA1 LPL1 …
GO:0005694 chromosome	179 ( ACT1 ADA2 ARP5 ARP7 ASF1 ASH1 BCY1 BDF1 BRE1 BRN1 CAC2 CDC45 CDC6 CDC7 CDC73 CGI121 CHD1 CHL1 CHL4 CLF1 CRM1 CSM1 CSM3 CTF18 CTF3 CTF4 DAD1 DAD4 DAM1 DDC1 DEP1 DNA2 DOT1 DOT5 DPB2 DPB4 EAF3 EBS1 ECM5 EST2 GLC7 GRC3 GTR1 HAT2 HCM1 HDA1 HEK2 HHF1 HHT1 HIR1 HOS2 HRR25 HTZ1 IES2 IFH1 IPL1 IRR1 ISW2 ITC1 KAR9 LCD1 LIN1 MCD1 MCM1 MCM10 MCM2 MCM4 MCM5 MEC3 MMS4 MPS1 MPS3 MSH2 MSH3 MSH6 MTE1 NDT80 …
GO:0005740 mitochondrial envelope	140 ( ADK1 AEP3 AIM19 AIM34 ALO1 ARC15 ATM1 ATP10 ATP16 ATP18 ATP19 ATP20 AYR1 CAT2 CBP1 CBP4 CBR1 CCE1 CCP1 CDC48 CHO1 CIR2 COA1 COQ2 COQ4 COQ5 COQ8 COX20 COX6 COX8 COX9 CTP1 CYC2 CYT2 DNM1 ECM19 FIS1 FMN1 FMP25 FMP30 FMP52 FOL1 FSF1 GEM1 GEP3 GEP4 GPM1 GTF1 HEM14 HFD1 LEU5 MCP1 MCP2 MCR1 MCX1 MDL2 MDM34 MDM35 MDV1 MET7 MGE1 MGM1 MIC26 MIM1 MIX23 MMM1 MPC3 MRX11 MRX3 MSS2 MTF1 MTM1 NDE1 NUC1 OAC…
GO:0005773 vacuole	135 ( ADP1 AGP1 AGP2 ARN2 ATG18 ATG22 ATG8 ATH1 AVT3 AVT7 AXL2 BSD2 CAN1 CCC1 CDC42 CLA4 CPS1 CSC1 DAP2 DIP5 ECM38 ENV9 FAT1 FCY2 GEF1 GTR1 GYP6 HOL1 HSV2 IML1 ITR1 KCH1 KEX2 LSB6 LST4 LYP1 MCH2 MDL2 MDM1 MET5 MNR2 MTC5 MUP1 MUP3 MYO2 NRK1 NYV1 OPY2 PEP1 PEP12 PEP3 PEP8 PFK1 PHM7 PHO8 PHO84 PMC1 PPN1 PRD1 PUT4 RAX1 RCR2 RMD1 RSN1 RTC2 SCH9 SCW4 SDH2 SEC13 SEC17 SEH1 SFH5 SMF2 SNF1 SNG1 SNX3 SRF1 …
GO:0005886 plasma membrane	134 ( ADP1 AGP1 AGP2 ALR1 ALR2 AMF1 APL2 APM4 APS2 AQY1 AQY3 ARN2 ARP3 AVT7 AXL2 BCY1 BEM2 BMH1 BUL1 CAN1 CAP2 CCC2 CDC42 CHS1 CHS3 COF1 CTR1 CYR1 DCW1 DDI1 DFG5 DIP5 DUR3 END3 ERG25 EXO70 FAT1 FCY2 FRQ1 FUS1 GAL2 GEF1 GPA1 GPB2 GPR1 GSC2 GYP5 HOL1 HRR25 HSP12 ITR1 KCH1 KIN2 LSB6 LYP1 MEP1 MEP2 MET17 MID1 MSB1 MSS4 MUP1 MUP3 OPT1 OPY2 PAN1 PDR12 PDR16 PFA5 PFY1 PGI1 PGK1 PHM7 PHO84 PIL1 PMA1 PMC1…
GO:0005730 nucleolus	99 ( BMT5 BUD22 CHD1 CKA1 CKB1 CKB2 CSM1 DBP3 DBP8 DIS3 ECM1 EFG1 ENP2 EST2 FPR3 GAR1 GLC7 GRC3 HRR25 IFH1 IME4 IMP4 KRE33 LAS1 LSM2 MAF1 MAK21 MAK5 MOD5 MRT4 MTR3 MUM2 NOC2 NOC4 NOG2 NOP10 NOP12 NOP14 NOP16 NOP56 NOP58 NOP6 NOP7 NOP8 NOP9 NPL3 NSA1 NSA2 NSI1 NSR1 PIF1 POL5 POP1 POP3 POP5 RAD27 RCL1 RKM2 RPA12 RPA34 RPB5 RPC10 RPC40 RPF1 RPL15B RPP1 RPS14B RPS2 RPS6B RRP12 RRP14 RRP15 RRP40 RRP42…
GO:0031410 cytoplasmic vesicle	99 ( AGE2 APL2 APL5 APM1 APM4 APS1 APS2 APS3 ARN2 ATG18 ATG20 ATG8 BET3 BET5 CAN1 CCC2 CHS1 CHS3 COP1 CSR1 DID4 DOP1 END3 ENT5 ERV14 ERV46 EXO70 EXO84 GCS1 GEF1 GOT1 GPA1 GRH1 GTR1 GYP5 GYP6 HFD1 HSP12 HSV2 IST1 KXD1 LSB6 MYO2 PAN1 PEP1 PEP12 PEP3 PEP8 RCY1 RET2 RET3 RFU1 RHO1 RSP5 SCY1 SEC13 SEC21 SEC22 SEC23 SEC26 SEC27 SEC31 SEC7 SFB3 SLA1 SMF2 SNC2 SNF8 SNX3 SNX41 SPO14 STV1 SVP26 TCA17 TDA3 …
GO:0005794 Golgi apparatus	97 ( AGE2 ANP1 APL2 APL5 APM1 APS1 APS3 ARF2 ARV1 AUR1 BET3 BET5 CCC1 CCC2 COG3 COG6 COG7 COP1 DOP1 EPT1 ERV14 ERV46 FRQ1 FUS1 GCS1 GEF1 GGA2 GOT1 GRH1 GVP36 GYP1 GYP5 GYP6 HRR25 IMH1 IPT1 KEX2 KTR5 LSB6 MNN11 MNN2 MNN9 PCT1 PEP1 PEP12 PIS1 PRD1 RCY1 RET2 RET3 RHO1 RIC1 RSP5 SBE22 SEC13 SEC14 SEC21 SEC22 SEC23 SEC26 SEC27 SEC31 SEC7 SED5 SFB3 SFT2 SMF2 SNC2 SNX3 STV1 SUR1 SVP26 SYG1 SYS1 TCA17 TP…
GO:0005840 ribosome	91 ( AIM14 CBP6 CDC28 CDC33 CDC48 FES1 FUN12 GCN1 GCN20 GDE1 GIS2 HEL2 IMG1 MHR1 MRP1 MRP17 MRP2 MRP20 MRP49 MRP51 MRPL10 MRPL15 MRPL19 MRPL27 MRPL28 MRPL38 MRPL40 MRPS17 MRPS18 MRPS5 NAM9 NAT1 NSI1 OXA1 PET123 POM33 REI1 RLI1 RPL10 RPL11A RPL14B RPL15B RPL18B RPL20A RPL23A RPL26B RPL29 RPL33A RPL39 RPL40A RPL42B RPL43B RPL9A RPP0 RPS10A RPS12 RPS14B RPS15 RPS17B RPS1A RPS2 RPS20 RPS23A RPS29A RP…
GO:0030427 site of polarized growth	86 ( ABP140 ACT1 AKL1 APS2 AVL9 AXL2 BCK1 BEM2 BNI4 BUD14 BUD5 CAP2 CAR1 CDC10 CDC11 CDC12 CDC28 CDC3 CDC42 CDC48 CHS2 CHS3 CYK3 DBF2 DSF2 END3 EXO70 EXO84 FAR1 FUS1 GIN4 GLC7 GRR1 GSC2 GYP5 HRR25 HSL7 HYM1 KAR9 KIC1 MLC1 MOB2 MSB1 MYO2 PAM1 PAN1 PCL2 PEA2 PEF1 PRK1 RAX1 RAX2 RCY1 RGA2 RHO1 RHO4 RSP5 RTS1 RVS161 RVS167 SEC10 SEC15 SEC31 SEC5 SEC8 SFB3 SHS1 SKT5 SLA1 SLA2 SMI1 SMY1 SPR3 SRO7 STE20…
GO:0005856 cytoskeleton	79 ( ABP140 ACT1 AIM7 ALF1 ARC15 ARC18 ARC19 ARP3 AXL2 BBC1 BER1 BIM1 BNI4 CAK1 CAP2 CDC10 CDC11 CDC12 CDC28 CDC3 CDC31 CDC42 CLB4 COF1 CRM1 CRN1 CSM1 CYK3 DAD1 DAD4 DAM1 DBF2 DYN2 END3 ESP1 GCS1 GLC7 GRR1 HRR25 HSL7 IPL1 KAR9 KIP1 LSB5 MLC1 MLP1 MPS1 MPS3 MYO2 NDC1 NIP100 PAN1 PFY1 PIL1 PRK1 RGA2 RSP5 RTS1 RVS161 RVS167 SCP1 SHS1 SKT5 SLA1 SLA2 SLI15 SLK19 SMY1 SPC105 SPC97 SPR3 STU1 SYP1 TEM1 T…
GO:0005933 cellular bud	79 ( ACT1 AKL1 APS2 ASH1 AVL9 AXL2 BCK1 BEM2 BNI4 BUD14 BUD5 CAP2 CDC10 CDC11 CDC12 CDC28 CDC3 CDC42 CHS2 CHS3 CLA4 CYK3 DBF2 DCW1 DSF2 EXO70 EXO84 FRQ1 GIN4 GLC7 GRR1 GSC2 GYP5 HRR25 HSL7 HYM1 KAR9 KIC1 LTE1 MLC1 MOB2 MSB1 MYO2 PAM1 PAN1 PCL2 PEA2 PEF1 PEX30 PUN1 RAX1 RAX2 RCY1 RGA2 RHO1 RHO3 RHO4 RSP5 RTS1 SEC10 SEC15 SEC5 SEC8 SHS1 SKT5 SLA1 SLA2 SMI1 SMY1 SNC2 SPR3 SYP1 TAO3 TPO1 VRP1 YAP1801…
GO:0005575 cellular_component *	63 ( AHK1 AIM6 AMD2 BSC1 BUD16 CHM7 CRG1 CTO1 CUE2 DAL2 DLT1 DSD1 DUS4 ETP1 FSH3 GFA1 GLG1 HIS1 INM2 IPA1 KIN3 LIH1 MET8 MGL2 MOH1 MRX8 MTC2 MTH1 NIT1 NIT2 OYE3 PDE1 PES4 POA1 PPS1 RCF3 RDS1 RIB7 RKM2 SDT1 SET6 SFM1 SPG5 THR1 TRE2 TRM2 TYW3 UBC12 UBP13 YDL057W YDR124W YDR286C YFH7 YGL242C YGR053C YGR127W YML020W YMR265C YNL092W YNL193W YNR063W YOR338W YOR389W )
GO:0005938 cell cortex	62 ( ABP140 ACT1 AIM7 ARC15 ARC19 ARP3 ARV1 AXL2 BBC1 BEM2 BNI4 BUD5 CAP2 CDC10 CDC11 CDC12 CDC3 CDC42 COF1 CRN1 CYK3 DPL1 END3 EXO70 EXO84 FUS1 GRR1 HSL7 KAR9 LSB5 NIP100 OSH6 PAN1 PEA2 PFY1 PIL1 PRK1 PUN1 RCY1 RGA2 RSP5 RVS161 RVS167 SCP1 SEC10 SEC15 SEC5 SEC8 SFH5 SHS1 SIP3 SKT5 SLA1 SLA2 SPR3 SUR7 SYP1 TAO3 TWF1 VRP1 YAP1801 YHR097C )
GO:0005815 microtubule organizing center	26 ( BIM1 CDC28 CDC31 CLB4 CRM1 DAD1 DAM1 DBF2 ESP1 GLC7 HRR25 HSL7 KAR9 KIP1 MLP1 MPS1 MPS3 NDC1 NIP100 RTS1 SLK19 SPC105 SPC97 STU1 TEM1 TUB4 )
GO:0005777 peroxisome	23 ( AAT2 CAT2 DNM1 DYN2 ECI1 FAA2 FAT1 FIS1 FOX2 HMG1 PCD1 PEX12 PEX29 PEX3 PEX30 PEX7 PEX8 POT1 PXA1 PXP1 RHO1 SEC39 SPS19 )
GO:0005618 cell wall	17 ( ATH1 CCW14 CDA2 CDC11 CDC12 CDC3 CRH1 FLO5 PIR3 RAX2 RRT12 RRT8 SCW4 SPR3 TDH1 TOH1 YBR056W )
GO:0005576 extracellular region	8 ( CCW14 CRH1 FLO5 PIR3 SCW4 TOH1 YBR056W YOR389W )
GO:0005624 obsolete membrane fraction	0
GO:0043167 ion binding	510 ( AAT2 ABZ2 ACT1 ADA2 ADE4 ADH2 ADK1 ADP1 AFG2 AGE2 AIM17 AKL1 ALO1 ALT1 APN2 ARC1 ARF2 ARG1 ARG3 ARG81 ARG82 ARO2 ARO8 ARO80 ARP3 ASG1 ASH1 ASN1 ASR1 ATG18 ATG2 ATG20 ATM1 AXL2 BCK1 BCY1 BMH1 BNA1 BNA2 BNA3 BRE1 BUD16 BUD20 BYE1 CAB1 CAB4 CAK1 CAM1 CAR1 CAT8 CBR1 CCC2 CCE1 CCP1 CCT2 CCT3 CCT4 CCT5 CCT7 CCT8 CDC10 CDC11 CDC12 CDC123 CDC28 CDC3 CDC31 CDC33 CDC34 CDC42 CDC43 CDC48 CDC6 CDC7 CDC…	C
GO:0003674 molecular_function *	346 ( AAR2 ACK1 AEP3 AGP2 AIM17 AIM19 AIM34 AIM6 AIM7 AIM9 ANY1 APS2 APS3 ARC18 ART10 ARV1 ATG22 AVL9 AXL2 BER1 BOL1 BOP3 BSC1 BUD22 BUD31 CBP4 CGI121 CHM7 CIN4 CIR2 CMS1 CNL1 COA1 COG6 COG7 COQ4 CSF1 CSM1 CSM3 CTF18 CTF3 CTO1 CWC24 DAS2 DCW1 DDC1 DEP1 DFG5 DID4 DLT1 DML1 DOP1 DPH1 DSC2 DSF2 EAF3 EBS1 ECM1 ECM19 ECM5 EFG1 EMC5 EMP65 EMW1 ENP2 EOS1 ERJ5 ERP5 ERV46 ESC2 EXO84 FIS1 FMP25 FMP32 FMP40…	C
GO:0016740 transferase activity	313 ( AAT2 ABP140 ABZ2 ACT1 ADA2 ADE4 ADK1 AGX1 AKL1 ALG1 ALG13 ALG8 ALT1 ANP1 APC4 ARE2 ARG3 ARG82 ARO3 ARO8 ASR1 ATG3 AUR1 BCK1 BMT5 BMT6 BNA3 BRE1 BUD16 BUL1 CAB1 CAB4 CAK1 CAT2 CDC16 CDC28 CDC34 CDC43 CDC7 CDC8 CEG1 CEM1 CHO1 CHS1 CHS2 CHS3 CIT1 CKA1 CKI1 CLA4 COQ2 COQ5 COQ8 CRG1 CRH1 CST26 CTM1 CYS3 DAS1 DAS2 DBF2 DIE2 DOC1 DOT1 DPB2 DPB4 DPH5 DUG2 DYS1 EAF6 ECM31 ECM38 EFM2 EFM4 EFM5 ELA1 E…	C
GO:0016787 hydrolase activity	313 ( ADP1 AFG2 AIM6 AMD2 APN2 ARF2 ARP5 ARP7 ASP1 ATH1 ATM1 ATP16 ATP18 ATP19 ATP20 AYR1 BST1 CAR1 CAX4 CCC2 CCE1 CDA2 CDC10 CDC12 CDC42 CDC45 CDC48 CDC6 CDD1 CHD1 CHL1 COQ8 CPS1 CRH1 DAL2 DAP2 DBP3 DBP8 DCD1 DCW1 DDC1 DDI1 DDP1 DED1 DEP1 DET1 DFG5 DHH1 DIS3 DML1 DNA2 DNM1 DSS1 DUG2 DUT1 DYN2 EBS1 ECM3 ECM38 ELP6 ESP1 FAP7 FAS1 FMP30 FMP41 FSH3 FUN12 GCN20 GDE1 GEM1 GEP3 GEP4 GLC7 GPA1 GPN2 GTB1…	C
GO:0003677 DNA binding	199 ( ADA2 APN2 ARG81 ARO80 ASG1 ASH1 BDF1 BMH1 BRE1 CAM1 CAT8 CCE1 CDC45 CDC6 CHD1 CHL1 CLF1 CRZ1 CSM3 CST6 CTF18 CTF4 CUP9 CWC24 DAL81 DDC1 DNA2 DOT1 DPB2 DPB4 EBS1 ECM5 EST2 FAP1 FKH2 FLO8 GAT1 GCR1 GIS2 GVP36 HAP1 HAP3 HAP5 HCM1 HHF1 HHT1 HIR1 HIR3 HMLALPHA1 HPC2 HTZ1 IES2 ILV5 IMP4 IOC4 ISW2 LCD1 LRP1 MAC1 MCM1 MCM10 MCM2 MCM4 MCM5 MEC3 MED8 MGS1 MHR1 MIG1 MMS4 MOT2 MSH2 MSH3 MSH6 MSN4 MTF1 …	C
GO:0003723 RNA binding	183 ( AIM23 ARC1 ARC15 BEM2 BRR1 CAM1 CBP1 CDC33 CLU1 CRG1 CTH1 CWC2 CYS4 DBF2 DBP3 DBP8 DED1 DHH1 DIS3 DSS1 DUS3 EBS1 EDC3 ELP6 EST2 FIP1 FRS1 FUN12 GAR1 GCD1 GCD2 GCN3 GIS2 GLN4 GRE3 HCR1 HEK2 HSH49 IDH1 IKI1 IME4 IMP4 KRE33 LEA1 LRP1 LSM2 LUC7 MAK21 MAK5 MEX67 MLP1 MOD5 MOT2 MPE1 MRP17 MRP20 MRPL19 MRPL38 MRPS17 MRPS18 MRPS5 MRT4 MSF1 MSL5 MSY1 MTF1 MTR3 NAB2 NAM7 NAM9 NCS6 NOC2 NOP10 NOP12 NO…	C
GO:0022857 transmembrane transporter activity	106 ( ADP1 AGP1 AGP2 ALR1 ALR2 AMF1 AQY1 AQY3 ARN2 ATM1 ATP16 ATP18 ATP19 ATP20 AVT3 AVT7 CAN1 CCC1 CCC2 COX6 COX8 COX9 CSC1 CTP1 CTR1 DIP5 DUR3 FCY2 FSF1 GAL2 GEF1 HOL1 ITR1 KCH1 LEU5 LYP1 MCH2 MDL2 MEP1 MEP2 MID1 MNR2 MPC3 MUP1 MUP3 OAC1 OPT1 OXA1 PDR12 PET8 PET9 PHO84 PMA1 PMC1 PUT4 PXA1 QCR6 QCR7 QCR8 QCR9 RTC2 SAL1 SAM50 SBH2 SMF2 SNQ2 SSH1 SSU1 STV1 TIM11 TIM12 TIM22 TIM50 TOM40 TOM5 TOM6 T…
GO:0005198 structural molecule activity	102 ( ACT1 AHK1 ARC15 ARC19 BIM1 CCW14 CDC10 CDC11 CDC12 CDC3 CDC31 CHL4 COP1 IMG1 ISA1 KIP1 MED8 MHR1 MRP1 MRP17 MRP2 MRP20 MRP49 MRP51 MRPL10 MRPL15 MRPL19 MRPL27 MRPL28 MRPL38 MRPL40 MRPS17 MRPS18 MRPS5 NAM9 NDC1 NSP1 NUP116 NUP192 NUP57 NUP84 PDS5 PDX1 PET123 PIR3 POM33 PUN1 RPL10 RPL11A RPL14B RPL15B RPL18B RPL20A RPL23A RPL26B RPL29 RPL33A RPL39 RPL40A RPL42B RPL43B RPL9A RPP0 RPS10A RPS12 …
GO:0016887 ATPase activity	100 ( ADP1 AFG2 ARP5 ARP7 ATM1 ATP16 ATP18 ATP19 ATP20 CCC2 CDC48 CDC6 CHD1 CHL1 COQ8 DBP3 DBP8 DED1 DHH1 DNA2 DYN2 ECM3 ELP6 GCN20 HSP82 IKI1 IOC4 ISW2 KIP1 MAK5 MCM2 MCM4 MCM5 MCX1 MDL2 MDN1 MGS1 MSH2 MSH6 NAM7 NBP35 OLA1 ORC1 PDR12 PIF1 PIM1 PMA1 PMC1 PMS1 PRP2 PXA1 RAD16 RAD18 RAD24 RAD5 RAD54 RAD55 RFC2 RFC3 RFC5 RLI1 RPT1 RPT2 RPT4 RPT6 RSC2 RSC4 RVB1 SEN1 SGS1 SKI2 SMC2 SMC3 SMC4 SMC5 SNF5…
GO:0016491 oxidoreductase activity	93 ( ADH2 AIM14 AIM17 ALD4 ALO1 ARO2 AYR1 BNA1 BNA2 CBR1 CCP1 CIR2 COX6 COX8 COX9 CYC2 DFG10 DOT5 DUS3 DUS4 ENV9 EPS1 ERG25 ERO1 FAS1 FAS2 FDH1 FMS1 FOX2 GCV1 GCV3 GDH1 GLR1 GOR1 GRE3 HBN1 HEM13 HEM14 HFD1 HMG1 HTD2 IDH1 ILV5 MAE1 MCR1 MET10 MET5 MET8 MRP1 MXR2 NAR1 NDE1 OLE1 OSM1 OYE3 PAM1 PDA1 PDB1 PDI1 PRO2 QCR6 QCR7 QCR8 QCR9 RIB7 RNR2 RNR3 RSM26 SCS7 SDH2 SER3 SFA1 SHH3 SOD1 SPS19 SUR2 TDA3 …
GO:0030234 enzyme regulator activity	79 ( AGE2 ARC1 BCY1 BEM2 BLM10 BRN1 BUD14 CAK1 CAR1 CDC48 CDH1 CKB1 CKB2 CLB4 CYK3 DOC1 DRN1 DSF2 FAR1 FES1 FRQ1 GCD2 GCN1 GCN3 GCS1 GIP4 GPB2 GYP1 GYP5 GYP6 HCH1 HLJ1 IML1 INH1 LRP1 LST4 MDR1 MGE1 MGS1 MOB2 MUS81 PCL1 PCL2 PHO81 PIF1 PRE1 RAD9 RCL1 RFU1 RGA2 RMI1 RNA1 RRD2 RTS1 SEC17 SEC23 SGF73 SHP1 SIS2 SKT5 SLI15 SNF4 SRO7 SRS2 STE18 SUS1 SYP1 TFB3 TFS1 TSA1 TSC11 VFA1 VPS75 XDJ1 YIH1 YRA1 YR…
GO:0016301 kinase activity	78 ( ADK1 AKL1 ARG82 BCK1 BUD16 CAB1 CAB4 CAK1 CDC28 CDC7 CDC8 CKA1 CKI1 CLA4 COQ8 DAS2 DBF2 ERG8 FAP7 FMN1 FOL1 GAL83 GIN4 GRC3 GUT1 HOG1 HOM3 HRK1 HRR25 HXK1 IPK1 IPL1 IRE1 KIC1 KIN2 KIN3 KNS1 LSB6 MPS1 MSS4 NRK1 PFK1 PFK26 PFK27 PGK1 POS5 PRK1 PRS4 PSK2 PYK2 RAD53 RIM11 RIM15 SAK1 SAT4 SCH9 SCY1 SGV1 SNF1 SNF4 STE20 STE7 TDA10 TFB2 THI20 THI6 THI80 THR1 TOR2 TRA1 VHS1 VPS15 VTC4 YDR248C YFH7 Y…	F
GO:0001071 nucleic acid binding transcription factor activity	61 ( ADA2 ARG81 ARO80 ASG1 ASH1 CAM1 CAT8 CRZ1 CST6 CUP9 DAL81 FAP1 FKH2 FLO8 GAT1 GCR1 HAP1 HAP3 HAP5 HCM1 MAC1 MCM1 MIG1 MSN4 NDT80 NRG1 OAF1 PDR1 PHO4 PPR1 RDS1 RME1 RPN4 RSF2 SFL1 SFP1 SKO1 SMP1 STB5 SWI4 SWI5 SWI6 TAF10 TAF12 TAF13 TAF14 TAF2 TAF3 TAF7 TAF9 TFB2 TFC1 TFC3 TFC6 TFC7 UGA3 UPC2 YAP1 YLR278C YNR063W YOR338W )	F
GO:0003729 mRNA binding	60 ( ARC15 BEM2 CBP1 CLU1 CRG1 CTH1 CYS4 DED1 DHH1 DUS3 EDC3 GIS2 GLN4 GRE3 HEK2 LUC7 MAK21 MEX67 MLP1 MRPS18 NAB2 NAM7 NOC2 NOP56 NOP58 NOP7 NOP9 NPL3 NSR1 PHR1 POT1 PSP1 PSP2 PUF4 RAT1 RFA1 RNA14 RNA15 RPB2 RPS14B RPS20 RRP12 SBP1 SCW4 SEN1 SKI2 SLF1 SMD1 SNP1 SNU71 SPT5 STE20 STO1 TIF4632 TMA46 UBP3 UTP20 VTS1 YBR238C YLL032C )	F
GO:0003735 structural constituent of ribosome	57 ( IMG1 MHR1 MRP1 MRP17 MRP2 MRP20 MRP49 MRP51 MRPL10 MRPL15 MRPL19 MRPL27 MRPL28 MRPL38 MRPL40 MRPS17 MRPS18 MRPS5 NAM9 PET123 RPL10 RPL11A RPL14B RPL15B RPL18B RPL20A RPL23A RPL26B RPL29 RPL33A RPL39 RPL40A RPL42B RPL43B RPL9A RPP0 RPS10A RPS12 RPS14B RPS15 RPS17B RPS1A RPS2 RPS20 RPS23A RPS29A RPS3 RPS30A RPS6B RSM18 RSM19 RSM26 RSM27 RTC6 SWS2 YML6 YNL122C )	F
GO:0003682 chromatin binding	53 ( ADA2 ASH1 BDF1 BRN1 BYE1 CDC45 CDC6 CDC73 CHD1 CLF1 CTF4 DHH1 DOT1 DPB4 FKH2 GAT1 HDA1 HHT1 HIR1 HIR3 HOG1 HPC2 HTZ1 IRR1 ISW2 KTI12 MCD1 MCM2 MCM5 ORC1 RAD24 REC8 RSC2 SMC2 SMC3 SMC4 SNT2 SPO11 SPP1 SPT16 SRC1 SUB1 SUS1 TAF10 TAF12 TAF2 TAF3 TAF9 THO1 VPS71 YCG1 YCS4 YOR338W )	F
GO:0000988 transcription factor activity, protein binding	52 ( ADA2 ARG81 CDC73 CUP9 CYC8 DAL81 FKH2 GAT1 GVP36 HIR1 HIR3 HMLALPHA1 IFH1 MCM1 MED8 MTF1 NRG1 OPI1 RGR1 ROX3 RTG2 SAP30 SFL1 SFP1 SIP3 SKO1 SPN1 SPT5 SRB8 SSL1 SSL2 SSN2 SUA7 SUB1 SUS1 SWC4 SWI5 SWI6 TAF13 TAF14 TAF2 TAF7 TFB2 TFB3 TFC1 TFC3 TFC6 TFC7 TOA1 TUP1 UGA3 YOR338W )	F
GO:0019899 enzyme binding	50 ( AHK1 ART5 BRN1 CDC28 CDC34 CDC37 CDC73 CRM1 CUE5 CYC8 DEP1 ELF1 EXO70 GCN1 GIP4 GVP36 GYP1 GYP5 GYP6 INH1 KAP114 MAF1 MDR1 MTR10 NMD5 NPL3 PCL1 PCL2 RIC1 ROD1 SDS3 SEC15 SKO1 SPT5 SRO7 STV1 SUA7 SXM1 TAF7 TAP42 TFA1 TFA2 TUP1 UBC7 VAM6 VPS41 VPS71 VPS8 YRB1 YRB2 )	F
GO:0004518 nuclease activity	49 ( APN2 CCE1 DDC1 DDP1 DIS3 DNA2 DSS1 EBS1 IRE1 LAS1 LCL3 MKT1 MMS4 MRPL15 MUS81 NUC1 PAN2 POL1 POL3 POL31 POP1 POP3 POP5 PSO2 RAD1 RAD10 RAD17 RAD2 RAD27 RAD55 RAT1 RCL1 REV3 REX2 RNH201 RNH202 RPM2 RPP1 RPS3 SAE2 SEN15 SEN2 SLX4 SPO11 SUV3 TDP1 TRM2 TRZ1 YSH1 )	F
GO:0008289 lipid binding	46 ( ADA2 ARC1 ATG18 ATG2 ATG20 CAM1 CDC10 CDC11 CDC12 CDC3 CDC33 COQ8 EGD2 ENT5 EXO70 GGA2 HSP12 HSV2 MDM1 MMM1 NSP1 NVJ3 OPI1 OSH6 PEP3 PFY1 PIL1 RSP5 RVS161 RVS167 SLA2 SNX3 SNX41 SPO14 SSO2 TFS1 TIM12 TUP1 UPS1 VAM6 VPS16 VPS27 VPS33 VPS36 VPS41 YAP1801 )	F
GO:0008168 methyltransferase activity	44 ( ABP140 BMT5 BMT6 COQ5 CRG1 CTM1 DOT1 DPH5 EFM2 EFM4 EFM5 GCV1 HSL7 IME4 MET1 MRM2 MTF1 MTQ2 NNT1 OMS1 OPI3 RKM1 RKM2 RKM3 RKM4 RMT2 SET2 SET6 SFM1 SPB1 SPP1 SWD1 TMT1 TRM10 TRM112 TRM12 TRM13 TRM2 TRM44 TRM7 TYW3 YKL162C YMR310C YNL092W )	F
GO:0008233 peptidase activity	42 ( CPS1 DAP2 DDI1 DUG2 ECM38 ESP1 KEX2 MAP2 MCX1 OMA1 PIM1 PRD1 PRE1 PRE6 PRE7 PRE8 PUP2 RPN11 RRT12 SPC2 SSY5 STE23 STE24 TRE2 UBP12 UBP13 UBP16 UBP3 UBP7 UBP8 ULP1 ULP2 VMS1 YBR139W YDR415C YFR006W YIL108W YMR114C YOL057W YPL191C YPS1 YUH1 )	F
GO:0008092 cytoskeletal protein bindings	41 ( ABP140 AIM7 ALF1 ARC15 ARC18 ARC19 ARP3 BBC1 BIM1 CAP2 COF1 CRN1 DAD1 DAD4 DAM1 DNM1 END3 GCS1 GIM5 KIP1 MGM1 MLC1 MYO2 NIP100 PAC10 PAN1 PFY1 RVS161 RVS167 SCP1 SHE4 SLA1 SLA2 SMY1 SPC105 SPC97 TWF1 VPS16 VRP1 YIH1 YKE2 )	F
GO:0016757 transferase activity, transferring glycosyl groups	39 ( ADE4 ALG1 ALG13 ALG8 ANP1 AUR1 CHS1 CHS2 CHS3 CRH1 DIE2 FUR1 GLG1 GPI14 GPI2 GSC2 GSY2 HIS1 IPT1 KTR5 MNN11 MNN2 MNN9 OST1 OST3 PBN1 PMT1 PMT6 PNP1 SMP3 SPT14 STT3 SUR1 SWP1 TPS2 URA5 VAN1 WBP1 YUR1 )	F
GO:0004386 helicase activity	35 ( ARP5 CDC45 CHD1 CHL1 DBP3 DBP8 DED1 DHH1 DNA2 ISW2 MAK5 MCM2 MCM4 MCM5 NAM7 PIF1 PRP2 PSF2 RAD16 RAD5 RAD54 RVB1 SEN1 SGS1 SKI2 SLD5 SRS2 SSL2 STH1 SUV3 SWR1 TFB2 ULS1 YKU70 YKU80 )	F
GO:0016829 lyase activity	34 ( ABZ2 APN2 ARG4 ARO2 CYR1 CYS3 CYS4 CYT2 DPL1 DSD1 FAS1 FOL1 FOX2 FUM1 GLO1 HEM2 HTD2 LYS4 MAE1 MET17 MET8 MVD1 PHA2 PHR1 PSD1 PXP1 RPS3 SEN2 SIS2 SPE2 STR2 THR4 TRP2 URA3 )
GO:0051082 unfolded protein binding	32 ( ATP10 CCT2 CCT3 CCT4 CCT5 CCT7 CCT8 CDC37 COX20 EGD1 EGD2 EPS1 GIM5 HSP10 HSP82 IRE1 JEM1 MGE1 PDI1 ROT1 SCJ1 SHY1 SIS1 SQT1 SSA3 SSB2 SYO1 TSA1 VMA22 VPS45 XDJ1 YKE2 )
GO:0016779 nucleotidyltransferase activity	31 ( CAB4 CEG1 DPB2 DPB4 EST2 MET3 PAP1 PCT1 POL1 POL12 POL3 POL31 POL4 POL5 PRI1 PRI2 QRI1 RET1 REV3 REV7 RPA12 RPA34 RPB2 RPB5 RPC10 RPC34 RPC37 RPC40 RPO21 TAM41 UBA4 )
GO:0003924 GTPase activity	29 ( ARF2 CDC10 CDC12 CDC42 CDC6 DML1 DNM1 FUN12 GEM1 GEP3 GPA1 GPN2 GTR1 MGM1 MRX8 NOG2 RAS1 RHB1 RHO1 RHO2 RHO3 RHO4 SRP102 TEM1 TSR1 TUB4 VPS21 YPT32 YPT6 )
GO:0008565 protein transporter activity	28 ( APL2 APL5 APS1 APS2 APS3 COG3 CRM1 KAP114 MTR10 NMD5 OXA1 PEP8 SAM50 SBH2 SEC62 SEC63 SSH1 SXM1 TIM12 TIM13 TIM22 TIM50 TOM40 TOM5 TOM6 TOM7 TOM70 USO1 )
GO:0016874 ligase activity	28 ( ARG1 ASN1 DED81 FAA2 FAT1 FRS1 GLN1 GLN4 GSH1 GTF1 LIP5 LSC2 MET7 MSF1 MSK1 MSM1 MSY1 PBY1 PET112 PYC2 SES1 SLM5 SNT2 UBA3 UBA4 UBC12 WRS1 YHR020W )
GO:0008134 transcription factor binding	27 ( ASH1 BDF1 BMH1 CUP9 FKH2 GAT1 GVP36 MCM1 MED8 NRG1 RGR1 RPA12 RPT1 RPT2 RPT4 RPT6 SFL1 SKO1 SNF5 SPT5 SUA7 TAF12 TAF7 TAF9 TFA1 TFA2 TOA1 )
GO:0042393 histone binding	24 ( ASF1 BDF1 BLM10 BYE1 CAC2 CDC28 CHD1 DOT1 HAT2 HHF1 MSI1 PHO23 RAD9 RLF2 RSC4 RTT106 SPP1 SPT16 STH1 TUP1 VPS72 VPS75 YCS4 YNG2 )
GO:0030674 protein binding, bridging	23 ( ABP140 ARG82 CRN1 CSM1 CUE5 DAS1 DSK2 END3 ERG28 FIP1 GRR1 PAN1 PEP3 PEX3 PEX8 SCP1 SKP2 SLA1 SLA2 SVP26 TMA17 VAC14 YDR306C )
GO:0016853 isomerase activity	22 ( ECI1 EPS1 ERG2 ERO1 FOX2 FPR3 GPM1 INO1 NNR1 PCM1 PDI1 PGI1 PMU1 PRM15 PSP1 PUS7 RRD2 SPO11 TAD3 TOP2 TOP3 YMR099C )
GO:0016791 phosphatase activity	20 ( DET1 GEP4 GLC7 INM2 LCB3 MIH1 OCA4 OPI1 PHO8 PMU1 POA1 PPS1 PTC6 PTP1 SDT1 SIW14 TFC7 TIM50 TPS2 YLR345W )
GO:0032182 ubiquitin-like protein binding	20 ( ATG18 CDC48 COP1 CUE2 CUE3 CUE5 DDI1 DOA1 DSC2 ETP1 GGA2 MDV1 RSP5 SEC27 SLA1 UFD1 ULS1 VPS15 VPS27 VPS36 )
GO:0005085 guanyl-nucleotide exchange factor activity	19 ( BEM2 BET3 BET5 BUD5 CAM1 FUS1 GCD1 GCD2 GCN3 LTE1 RIC1 SBH2 SEC7 SNF1 SRM1 TRS23 TSC11 VAM6 YEL1 )
GO:0019843 rRNA binding	18 ( IMP4 MRP17 MRPL19 MRPL38 MRPS17 MRPS18 MRT4 NAB2 NAM9 NOP6 RPF1 RPL11A RPL23A RPL9A RPP0 RPS14B RPS2 SPT5 )
GO:0008135 translation factor activity, RNA binding	17 ( AIM23 CAM1 CDC33 CLU1 DED1 FUN12 GCD1 GCD2 GCN3 HCR1 PRT1 RLI1 SUI1 SUI2 SUP45 TIF4632 TIF6 )
GO:0016798 hydrolase activity, acting on glycosyl bonds	13 ( ATH1 CRH1 DCW1 DFG5 GTB1 PNP1 POA1 RPS3 SCW4 UNG1 YBR056W YDC1 YJL055W )
GO:0004871 signal transducer activity	12 ( BCK1 CLA4 GPA1 GPB2 GPR1 HOG1 KIC1 PLC1 SRM1 STE18 STE20 STE7 )
GO:0030533 triplet codon-amino acid adaptor activity	GO:0030555 RNA modification guide activity
down-regulated in delta_aft vs wt.
GO Slim Term	Total # GPs	Ontology
GO:0006811 ion transport	4 ( ATO2 JEN1 TAT2 VMA8 )	P
GO:0055085 transmembrane transport	4 ( ITR1 JEN1 PEX13 TAT2 )	P
GO:0006281 DNA repair	3 ( PCD1 RVB1 YRA1 )	P
GO:0006325 chromatin organization	3 ( ACS1 RLF2 RVB1 )	P
GO:0006366 transcription from RNA polymerase II promoter	3 ( MIG1 RVB1 YHP1 )	P
GO:0006974 cellular response to DNA damage stimulus	3 ( PCD1 RVB1 YRA1 )	P
GO:0008150 biological_process *	3 ( NBA1 TOS8 YHR177W )	P
GO:0005975 carbohydrate metabolic process	2 ( CTS1 MIG1 )	P
GO:0006766 vitamin metabolic process	2 ( SNO1 SNZ3 )	P
GO:0051186 cofactor metabolic process	2 ( ACS1 SNZ3 )	P
GO:0055086 nucleobase-containing small molecule metabolic process	2 ( PCD1 YRA1 )	P
GO:0070271 protein complex biogenesis	2 ( PEX13 RLF2 )	P
GO:0000278 mitotic cell cycle	1 ( YHP1 )	P
GO:0000910 cytokinesis	1 ( CTS1 )	P
GO:0002181 cytoplasmic translation	1 ( RPL4A )	P
GO:0006091 generation of precursor metabolites and energy	1 ( ACS1 )	P
GO:0006520 cellular amino acid metabolic process	1 ( SNO1 )	P
GO:0006605 protein targeting	1 ( PEX13 )	P
GO:0006865 amino acid transport	1 ( TAT2 )	P
GO:0006873 cellular ion homeostasis	1 ( VMA8 )	P
GO:0007031 peroxisome organization	1 ( PEX13 )	P
GO:0008643 carbohydrate transport	1 ( JEN1 )	P
GO:0015931 nucleobase-containing compound transport	1 ( YRA1 )	P
GO:0016570 histone modification	1 ( ACS1 )	P
GO:0018193 peptidyl-amino acid modification	1 ( ACS1 )	P
GO:0042221 response to chemical	1 ( MIG1 )	P
GO:0042594 response to starvation	1 ( MIG1 )	P
GO:0043543 protein acylation	1 ( ACS1 )	P
GO:0048193 Golgi vesicle transport	1 ( BRE5 )	P
GO:0051049 regulation of transport	1 ( BRE5 )	P
GO:0051169 nuclear transport	1 ( YRA1 )	P
GO:0070647 protein modification by small protein conjugation or removal	1 ( BRE5 )	P
GO:0005737 cytoplasm	14 ( ACS1 ATO2 BRE5 CTS1 FDH1 ITR1 JEN1 MIG1 NBA1 PCD1 PEX13 RPL4A SNO1 VMA8 )	C
GO:0005634 nucleus	8 ( ACS1 CTS1 MIG1 RLF2 RVB1 TOS8 YHP1 YRA1 )	C
GO:0016020 membrane	8 ( ACS1 ATO2 FLO5 ITR1 JEN1 PEX13 TAT2 VMA8 )	C
GO:0005694 chromosome	4 ( RLF2 RVB1 TOS8 YHP1 )	C
GO:0005886 plasma membrane	4 ( ATO2 ITR1 JEN1 TAT2 )	C
GO:0005739 mitochondrion	3 ( ACS1 ATO2 JEN1 )	C
GO:0012505 endomembrane system	3 ( ACS1 CTS1 MIG1 )	C
GO:0005575 cellular_component *	2 ( SNZ3 YHR177W )	C
GO:0005576 extracellular region	2 ( CTS1 FLO5 )	C
GO:0005618 cell wall	2 ( CTS1 FLO5 )	C
GO:0005773 vacuole	2 ( ITR1 VMA8 )	C
GO:0005777 peroxisome	2 ( PCD1 PEX13 )	C
GO:0005783 endoplasmic reticulum	2 ( ACS1 CTS1 )	C
GO:0005840 ribosome	2 ( NBA1 RPL4A )	C
GO:0005933 cellular bud	2 ( CTS1 NBA1 )	C
GO:0030427 site of polarized growth	2 ( CTS1 NBA1 )	C
GO:0022857 transmembrane transporter activity	5 ( ATO2 ITR1 JEN1 TAT2 VMA8 )	F
GO:0043167 ion binding	4 ( ACS1 MIG1 PCD1 RVB1 )	F
GO:0001071 nucleic acid binding transcription factor activity	3 ( MIG1 TOS8 YHP1 )	F
GO:0003674 molecular_function *	3 ( BRE5 NBA1 YHR177W )	F
GO:0003677 DNA binding	3 ( MIG1 TOS8 YHP1 )	F
GO:0003723 RNA binding	3 ( BRE5 RPL4A YRA1 )	F
GO:0016874 ligase activity	2 ( ACS1 SNZ3 )	F
GO:0016887 ATPase activity	2 ( RVB1 VMA8 )	F
GO:0000988 protein binding transcription factor activity	1 ( YHP1 )	F
GO:0003735 structural constituent of ribosome	1 ( RPL4A )	F
GO:0004386 helicase activity	1 ( RVB1 )	F
GO:0005198 structural molecule activity	1 ( RPL4A )	F
GO:0016491 oxidoreductase activity	1 ( FDH1 )	F
GO:0016798 hydrolase activity, acting on glycosyl bonds	1 ( CTS1 )	F
GO:0016810 hydrolase activity, acting on carbon-nitrogen (but not peptide) bonds	1 ( SNO1 )	F
GO:0030234 enzyme regulator activity	1 ( YRA1 )	F
GO:0030674 protein binding, bridging	1 ( PEX13 )	F
GO:0042393 histone binding	1 ( RLF2 )	F

## Sheet: regulated genes4 pel-AF_4 pel
Gene Name_Pp	Short name of Sc homolog if present	Description (based on SGD, NCBI or domain search)	log2 Ratio(4pel/AF vs 4pel)	P-value	mathching motif
chr4_0980	FHL1	hypothetical protein [Komagataella phaffii GS115]	10.2345	0
chr2-1_0858	chr2-1_0858	hypothetical protein PP7435_Chr2-0766 [Komagataella phaffii CBS 7435]	4.90327	6.04418e-19	GACGC
chr1-3_0294	YKR070W	Uncharacterized CDP-alcohol phosphatidyltransferase class-I family protein C22A12.08c [Komagataella phaffii CBS 7435]	4.41671	0	GACGC
chr2-1_0561	chr2-1_0561	cysteine synthase A [Komagataella phaffii CBS 7435]	3.7625	2.5366e-09
chr3_1084	MET5	Sulfite reductase beta subunit, involved in amino acid biosynthesis, transcription repressed by meth [Komagataella phaffii GS115]	3.1042	0	GACGC
chr1-1_0449	PST2	Protein with similarity to members of a family of flavodoxin-like proteins [Komagataella phaffii GS115]	2.94925	5.67404e-274
chr4_0626	GAT1	Transcriptional activator of genes involved in nitrogen catabolite repression [Komagataella phaffii GS115]	2.7714	0	GACGC
chr4_0369	MET10	Subunit alpha of assimilatory sulfite reductase [Komagataella phaffii GS115]	2.74308	2.68374e-283	GACGC
chr3_0695	chr3_0695	hypothetical protein PP7435_Chr3-0504 [Komagataella phaffii CBS 7435]	2.6467	8.2101e-09
chr3_0593	TRM2	tRNA methyltransferase [Komagataella phaffii GS115]	2.59444	1.05234e-159	GACGC
chr1-1_0159	APD1	Actin patches distal protein 1 [Komagataella phaffii CBS 7435]	2.52911	0
chr1-1_0107	GDH3	NADP(+)-dependent glutamate dehydrogenase [Komagataella phaffii GS115]	2.49819	0	GACGC
chr3_0095	PDC	Phenylpyruvate decarboxylase, catalyzes decarboxylation of phenylpyruvate to phenylacetaldehyde, whi [Komagataella phaffii GS115]	2.48721	0
chr4_0747	NOP10	Constituent of small nucleolar ribonucleoprotein particles containing H	2.46869	9.11554e-10	GACGC
chr2-2_0391	MEP1	Ammonium permease [Komagataella phaffii GS115]	2.38435	1.36215e-261	GACGC
chr3_0857	chr3_0857	Flavin-containing monooxygenase, localized to the cytoplasmic face of the ER membrane [Komagataella phaffii GS115]	2.37227	0	GACGC
chr3_0486	chr3_0486	hypothetical protein [Komagataella phaffii GS115]	2.3141	0
chr3_0982	FRE1	Ferric reductase and cupric reductase [Komagataella phaffii GS115]	2.19488	1.13409e-292
chr1-1_0137	SEN15	hypothetical protein [Komagataella phaffii GS115]	2.18409	1.26456e-05	GACGC
chr4_0820	YDR514C	Putative protein of unknown function [Komagataella phaffii GS115]	2.17451	1.19433e-124
chr2-1_0576	YMR253C	Putative protein of unknown function [Komagataella phaffii GS115]	2.13846	1.72211e-26
chr4_0687	chr4_0687	E3 ubiquitin-protein ligase ptr1 [Komagataella phaffii CBS 7435]	2.12165	0
chr1-4_0145	chr1-4_0145	pirin [Komagataella phaffii GS115]	2.10098	4.29644e-190
chr1-3_0219	GYP1	Cis-golgi GTPase-activating protein (GAP) [Komagataella phaffii GS115]	2.08955	5.59432e-23	GACGC
chr1-1_0135	chr1-1_0135	DNA-directed RNA polymerase II subunit RPB1 [Komagataella phaffii CBS 7435]	2.08725	0
chr1-1_0239	ATS1	Protein required, with Elongator complex, Kti11p & Kti12p, for modification of wobble nucleosides in [Komagataella phaffii GS115]	2.06912	2.16436e-121	GACGC
chr2-1_0849	TTC4	Tetratricopeptide repeat protein 4 [Komagataella phaffii CBS 7435]	2.05889	5.56246e-05
chr1-3_0267	Fgr	Protein involved in the HOG (high osmolarity glycerol) pathway [Komagataella phaffii GS115]	2.04273	1.55445e-53
chr4_0065	THI5	Protein involved in synthesis of the thiamine precursor hydroxymethylpyrimidine (HMP) [Komagataella phaffii GS115]	2.01192	0
chr2-1_0627	YCG1	Non-SMC subunit of the condensin complex (Smc2p-Smc4p-Ycs4p-Brn1p-Ycg1p) [Komagataella phaffii GS115]	1.99095	5.22712e-16	GACGC
chr4_0552	HSA1(SSA1)	ATPase involved in protein folding and nuclear localization signal (NLS)-directed nuclear transport [Komagataella phaffii GS115]	1.98811	0
chr2-2_0015	JEM1	One of several homologs of bacterial chaperone DnaJ, located in the ER lumen [Komagataella phaffii GS115]	1.98049	4.42468e-61	GACGC
chr2-2_0479	chr2-2_0479	Uncharacterized protein YHR149C [Komagataella phaffii CBS 7435]	1.97911	6.29024e-30	GACGC
chr1-3_0124	MRPL44	54S ribosomal protein L44, mitochondrial [Komagataella phaffii CBS 7435]	1.97238	2.8971e-06
chr4_0727	SUP45	Polypeptide release factor involved in translation termination [Komagataella phaffii GS115]	1.91636	1.62703e-18	GACGC
chr1-1_0370	chr1-1_0370	hypothetical protein [Komagataella phaffii GS115]	1.91365	1.80787e-24	GACGC
chr4_0988	chr4_0988	hypothetical protein [Komagataella phaffii GS115]	1.91168	1.79168e-86
chr3_0292	BFR2	Essential protein possibly involved in secretion [Komagataella phaffii GS115]	1.90021	2.44146e-07
chr3_0855	MAS1	Smaller subunit of the mitochondrial processing protease (MPP) [Komagataella phaffii GS115]	1.89674	0
chr2-1_0691	MDJ2	Constituent of the mitochondrial import motor associated with the presequence translocase [Komagataella phaffii GS115]	1.89113	0.000139329
chr2-1_0611	SNG1	DNA Polymerase phi [Komagataella phaffii GS115]	1.88955	0	GACGC
chr2-1_0606	DIP2	Nucleolar protein, specifically associated with the U3 snoRNA [Komagataella phaffii GS115]	1.88753	6.40482e-07
chr4_0698	chr4_0698	hypothetical protein [Komagataella phaffii GS115]	1.8834	1.66947e-270	GACGC
chr1-1_0088	RRS1	Essential protein that binds ribosomal protein L11 [Komagataella phaffii GS115]	1.85777	1.50789e-11
chr3_1225	CCM1	Pentatricopeptide repeat-containing protein At3g16610 [Komagataella phaffii CBS 7435]	1.83354	0.00022132
chr2-2_0106	UTP30	Possible U3 snoRNP protein [Komagataella phaffii GS115]	1.82312	1.10514e-05	GACGC
chr3_0063	ETP1	BRCA1-associated protein [Komagataella phaffii CBS 7435]	1.81536	3.39968e-50	GACGC
chr3_0727	NUD1	Adenylate cyclase [Komagataella phaffii CBS 7435]	1.80453	1.29698e-16
chr2-1_0189	PET18	Protein required for respiratory growth and stability of the mitochondrial genome [Komagataella phaffii GS115]	1.78862	6.3977e-56
chr1-1_0022	RRP1	Essential conserved nucleolar protein necessary for biogenesis of 60S ribosomal subunits [Komagataella phaffii GS115]	1.77904	4.61328e-12
chr4_0966	DBP9	RNA helicase [Komagataella phaffii CBS 7435]	1.77814	9.34712e-42
chr3_0499	chr3_0499	Uncharacterized transcriptional regulatory protein C1683.13c [Komagataella phaffii CBS 7435]	1.77714	2.0461e-20
chr3_0873	YAK1	Serine-threonine protein kinase that is part of a glucose-sensing system [Komagataella phaffii GS115]	1.76879	9.41706e-29
chr1-4_0018	YMR244C-A	Uncharacterized protein YMR244C-A [Komagataella phaffii CBS 7435]	1.76474	2.5253e-17
c034_0012	c034_0012	hypothetical protein PAS_c034_0012 [Komagataella pastoris]	1.75297	2.64362e-08
c048_0005	c048_0005	putative secreted protein [Komagataella phaffii CBS 7435]	1.74764	9.0841e-88
chr1-3_0213	ssp1	Protein kinase [Komagataella phaffii GS115]	1.74528	2.3339e-31
chr3_0697	chr3_0697	hypothetical protein [Komagataella phaffii GS115]	1.74509	2.83514e-24	GACGC
chr3_0908	MTO1	Mitochondrial protein, forms a heterodimer complex with Mss1p [Komagataella phaffii GS115]	1.73905	1.14805e-14
chr2-2_0382	HYR1	Thiol peroxidase that functions as a hydroperoxide receptor [Komagataella phaffii GS115]	1.73691	6.0737e-236
chr3_0842	THI20	Multifunctional protein with both hydroxymethylpyrimidine kinase and thiaminase activities [Komagataella phaffii GS115]	1.73527	0	GACGC
chr1-3_0204	SYA1	metal-dependent hydrolase [Komagataella phaffii CBS 7435]	1.73202	5.53906e-40
chr4_0393	LARS	Cytosolic leucyl tRNA synthetase, ligates leucine to the appropriate tRNA [Komagataella phaffii GS115]	1.72795	5.4706e-91
chr3_0785	YGR251W	Uncharacterized protein YGR251W [Komagataella phaffii CBS 7435]	1.72496	0.00018863
chr1-1_0166	RPC10	RNA polymerase subunit, found in RNA polymerase complexes I, II, and III [Komagataella phaffii GS115]	1.72239	0.00018863	GACGC
chr1-4_0640	UTP15	U3 small nucleolar RNA-associated protein [Komagataella phaffii GS115]	1.71442	1.40007e-15	GACGC
chr1-3_0106	NPR1	Protein kinase [Komagataella phaffii GS115]	1.71005	2.31634e-151
chr1-1_0263	ARP1	Actin-related protein of the dynactin complex [Komagataella phaffii GS115]	1.70081	5.22664e-12
chr1-4_0466	YER077C	Uncharacterized protein YER077C [Komagataella phaffii CBS 7435]	1.69561	5.15998e-06
chr1-4_0659	AHP1	Peroxiredoxin type-2 [Komagataella phaffii CBS 7435]	1.68801	2.5776e-246
chr4_0051	JID1	Probable Hsp40p co-chaperone, has a DnaJ-like domain [Komagataella phaffii GS115]	1.68686	8.38246e-256
chr3_1008	chr3_1008	hypothetical protein [Komagataella phaffii GS115]	1.68519	0
chr1-4_0106	RMT2	Arginine methyltransferase [Komagataella phaffii GS115]	1.68216	2.86422e-09	GACGC
chr1-4_0173	YKR017C	Probable E3 ubiquitin-protein ligase ARI5 [Komagataella phaffii CBS 7435]	1.67185	8.46768e-35
chr4_0081	RIB5	riboflavin synthase alpha chain [Komagataella phaffii CBS 7435]	1.66362	4.3217e-111
chr1-4_0285	URB1	Nucleolar protein required for the normal accumulation of 25S and 5.8S rRNA [Komagataella phaffii GS115]	1.65711	1.87057e-08
chr3_0620	HOC1	Alpha-1,6-mannosyltransferase involved in cell wall mannan biosynthesis [Komagataella phaffii GS115]	1.6565	7.71052e-26
chr3_0875	ERV41	Peroxisomal membrane protein PEX28 [Komagataella phaffii CBS 7435]	1.65028	3.10758e-13
chr1-4_0146	chr1-4_0146	hypothetical protein [Komagataella phaffii GS115]	1.64727	7.15798e-11
chr1-3_0049	chr1-3_0049	hypothetical protein PP7435_Chr1-0043 [Komagataella phaffii CBS 7435]	1.64527	1.99487e-58	GACGC
chr2-2_0242	IMP3	Component of the SSU processome, which is required for pre-18S rRNA processing [Komagataella phaffii GS115]	1.64508	9.77356e-07
chr1-1_0036	SSZ1(Hsp70)	Hsp70 protein that interacts with Zuo1p (a DnaJ homolog) to form a ribosome-associated complex [Komagataella phaffii GS115]	1.63423	2.4696e-44
chr4_0278	NOP58	Protein involved in pre-rRNA processing, 18S rRNA synthesis, and snoRNA synthesis [Komagataella phaffii GS115]	1.62346	4.76098e-23
chr4_0752	SLD2	DNA replication regulator SLD2 [Komagataella phaffii CBS 7435]	1.62262	2.19092e-19
chr3_0520	SWS2	30S ribosomal protein S13 [Komagataella phaffii CBS 7435]	1.61353	1.84923e-07	GACGC
chr1-3_0266	YDR161W	Probable UDP-N-acetylglucosamine--peptide N-acetylglucosaminyltransferase SPINDLY [Komagataella phaffii CBS 7435]	1.60633	1.28549e-71	GACGC
FragD_0009	SFG1	Superficial pseudohyphal growth protein 1 [Komagataella phaffii CBS 7435]	1.60544	9.7402e-23
chr3_0701	PRT1	Eukaryotic translation initiation factor 3 subunit B [Komagataella phaffii CBS 7435]	1.60215	3.26352e-42	GACGC
chr3_1216	YGR093W	CWF19-like protein 1 [Komagataella phaffii CBS 7435]	1.60204	2.93498e-09	GACGC
chr4_0717	MRD1	Essential conserved protein that is part of the 90S preribosome [Komagataella phaffii GS115]	1.60106	2.70568e-14
chr1-4_0455	RRP40	exosome complex component RRP40 [Komagataella phaffii GS115]	1.60004	5.84522e-15	GACGC
chr2-1_0581	YLR253W	Putative protein of unknown function [Komagataella phaffii GS115]	1.59848	1.04601e-09	GACGC
chr2-2_0066	YDJ1	Protein chaperone involved in regulation of the HSP90 and HSP70 functions [Komagataella phaffii GS115]	1.59465	0
chr4_0491	chr4_0491	endonuclease III [Komagataella phaffii CBS 7435]	1.59236	4.06444e-14
chr2-2_0237	YIL077C	Uncharacterized protein YIL077C [Komagataella phaffii CBS 7435]	1.58632	1.25189e-44
chr3_1187	pch1	Cyclin-T1-4 4 [Komagataella phaffii CBS 7435]	1.58496	9.39748e-10	GACGC
chr4_0470	ALD6	Mitochondrial aldehyde dehydrogenase [Komagataella phaffii GS115]	1.58304	0
chr3_0567	CPR6	Peptidyl-prolyl cis-trans isomerase (cyclophilin) [Komagataella phaffii GS115]	1.58227	1.49666e-154
chr4_0697	RPC34	RNA polymerase III subunit C34 [Komagataella phaffii GS115]	1.58128	2.42506e-25	GACGC
chr2-1_0515	RPC34	Kinetochore checkpoint WD40 repeat protein [Komagataella phaffii GS115]	1.57938	2.88474e-17
chr4_0080	chr4_0080	Moesin	1.57916	0	GACGC
chr2-1_0280	SNQ2	Plasma membrane ATP-binding cassette (ABC) transporter, multidrug transporter involved in multidrug [Komagataella phaffii GS115]	1.57895	0	GACGC
chr2-2_0244	YPT35	PX domain-containing protein YPT35 [Komagataella phaffii CBS 7435]	1.57568	6.41166e-20
chr1-3_0208	CYC2	Mitochondrial peripheral inner membrane protein [Komagataella phaffii GS115]	1.5723	4.40692e-19	GACGC
chr4_0754	SOU1	Peroxisomal 2,4-dienoyl-CoA reductase, auxiliary enzyme of fatty acid beta-oxidation [Komagataella phaffii GS115]	1.57003	0	GACGC
chr3_0078	chr3_0078	Protein MEMO1 [Komagataella phaffii CBS 7435]	1.56655	2.09336e-129	GACGC
chr2-1_0492	SOK1	Protein whose overexpression suppresses growth defect of mutants lacking protein kinase A activity [Komagataella phaffii GS115]	1.56572	0	GACGC
chr1-3_0215	NAG4	Polyamine transport protein specific for spermine [Komagataella phaffii GS115]	1.56517	0
chr1-1_0262	FUR1	Uracil phosphoribosyltransferase, synthesizes UMP from uracil [Komagataella phaffii GS115]	1.56304	2.2003e-44	GACGC
chr4_0072	DPH1	Protein required, along with Dph2p, Kti11p, Jjj3p, and Dph5p, for synthesis of diphthamide [Komagataella phaffii GS115]	1.55743	2.05654e-11	GACGC
chr3_0652	VPS75	NAP family histone chaperone [Komagataella phaffii GS115]	1.55685	0.000122485	GACGC
chr2-1_0323	EMI5	Essential Hsp90p co-chaperone [Komagataella phaffii GS115]	1.55573	1.68421e-46
chr1-3_0281	TIF34	Subunit of the core complex of translation initiation factor (eIF3) [Komagataella phaffii GS115]	1.55549	4.63634e-37
chr4_0239	RET1	Second-largest subunit of RNA polymerase III [Komagataella phaffii GS115]	1.55483	4.4112e-12	GACGC
chr4_0753	chr4_0753	hypothetical protein [Komagataella phaffii GS115]	1.55373	2.10828e-25	GACGC
chr4_0934	BRL1	Nucleus export protein BRL1 [Komagataella phaffii CBS 7435]	1.5479	8.33612e-23
chr1-4_0324	RPA135	RNA polymerase I subunit A135 [Komagataella phaffii GS115]	1.54674	2.22088e-26
chr4_0773	chr4_0773	hypothetical protein [Komagataella phaffii GS115]	1.54454	4.04e-55
chr3_0619	NUO1	hypothetical protein [Komagataella phaffii GS115]	1.53789	1.31903e-153
chr4_0464	SPB1	AdoMet-dependent methyltransferase involved in rRNA processing and 60S ribosomal subunit maturation [Komagataella phaffii GS115]	1.53734	3.57702e-10	GACGC
chr2-1_0241	AVO2	Component of a complex containing the Tor2p kinase and other proteins, which may have a role in regu [Komagataella phaffii GS115]	1.53617	9.4292e-87
chr1-4_0695	RKM3	hypothetical protein [Komagataella phaffii GS115]	1.53448	4.42944e-36	GACGC
chr2-2_0486	chr2-2_0486	hypothetical protein [Komagataella phaffii GS115]	1.52621	3.27632e-17	GACGC
FragB_0023	VHT1	Vitamin H transporter 1 [Komagataella phaffii GS115]	1.52551	5.12538e-21
chr1-1_0210	chr1-1_0210	Uncharacterized protein YKL077W [Komagataella phaffii CBS 7435]	1.52353	9.52646e-219	GACGC
chr3_0477	APC4	Anaphase-promoting complex subunit 4 [Komagataella phaffii CBS 7435]	1.52307	1.41865e-06	GACGC
chr2-1_0823	YPL108W	Uncharacterized protein YPL108W [Komagataella phaffii CBS 7435]	1.52297	0.00031514
chr3_0621	chr3_0621	Vacuolar segregation protein 7 [Komagataella phaffii CBS 7435]	1.52248	9.09186e-41
chr4_0904	MRPL37	mitochondrial 54S ribosomal protein YmL37 [Komagataella phaffii GS115]	1.52181	8.90482e-10
chr1-3_0078	MET1	S-adenosyl-L-methionine uroporphyrinogen III transmethylase [Komagataella phaffii GS115]	1.52154	0.000108309	GACGC
chr1-4_0658	ASPM	Abnormal spindle-like microcephaly-associated protein homolog [Komagataella phaffii CBS 7435]	1.52117	3.22068e-15
chr1-1_0274	IMP2	Catalytic subunit of the mitochondrial inner membrane peptidase complex [Komagataella phaffii GS115]	1.51785	1.41865e-06
chr1-4_0172	FCJ1	RecName: Full=MICOS complex subunit MIC60	1.51716	3.591e-70
chr3_0808	NUC1	NUCM (49 kDa) subunit of mitochondrial NADH:ubiquinone oxidoreductase (complex I) [Komagataella pastoris]	1.51697	5.37724e-176	GACGC
chr2-2_0360	KRE33	UPF0202 protein YNL132W [Komagataella phaffii CBS 7435]	1.51671	1.03264e-15	GACGC
chr4_0537	RRB1	Essential nuclear protein involved in early steps of ribosome biogenesis [Komagataella phaffii GS115]	1.5162	4.80874e-61
chr4_0245	chr4_0245	NUJM (B14.7) subunit of mitochondrial NADH:ubiquinone oxidoreductase (complex I) [Komagataella pastoris]	1.51269	7.27872e-111	GACGC
chr1-4_0147	chr1-4_0147	eukaryotic translation initiation factor 3 subunit [Komagataella phaffii GS115]	1.51077	4.7775e-27	GACGC
chr3_1224	chr3_1224	hypothetical protein [Komagataella phaffii GS115]	1.51048	0.00031514
chr3_0594	MET30	F-box protein containing five copies of the WD40 motif, controls cell cycle function [Komagataella phaffii GS115]	1.50983	9.5204e-217
chr2-1_0614	chr2-1_0614	hypothetical protein [Komagataella phaffii GS115]	1.50876	1.95187e-05
chr2-1_0850	chr2-1_0850	ubiquinol-cytochrome c reductase iron-sulfur subunit [Komagataella phaffii CBS 7435]	1.50791	3.1687e-180
chr2-1_0866	SPP41	Midasin [Komagataella phaffii CBS 7435]	1.50624	2.22546e-81
chr1-4_0080	FAT1	Fatty acid transporter and very long-chain fatty acyl-CoA synthetase [Komagataella phaffii GS115]	1.50584	1.75254e-35	GACGC
chr1-4_0300	DRE2	RecName: Full=Fe-S cluster assembly protein DRE2	1.50059	2.18572e-152
chr1-1_0438	KTI11	Zn-ribbon protein [Komagataella phaffii GS115]	1.50023	9.5367e-05
chr2-1_0043	TFB4	Subunit of TFIIH complex, involved in transcription initiation, similar to 34 kDa subunit of human T [Komagataella phaffii GS115]	1.4968	1.92744e-25
chr3_0286	chr3_0286	Uncharacterized protein YDL222C [Komagataella phaffii CBS 7435]	1.49641	8.72192e-134	GACGC
chr4_0147	ARO9	Aromatic aminotransferase II [Komagataella phaffii GS115]	1.48858	0
chr2-2_0235	chr2-2_0235	NUMM (13 kDa) subunit of mitochondrial NADH:ubiquinone oxidoreductase (complex I) [Komagataella pastoris]	1.48543	8.17016e-15	GACGC
chr4_0942	CDC40	Uncharacterized WD repeat-containing protein alr3466 [Komagataella phaffii CBS 7435]	1.48291	1.21912e-07	GACGC
chr1-1_0058	NUG1	GTPase that associates with nuclear 60S pre-ribosomes, required for export of 60S ribosomal subunits [Komagataella phaffii GS115]	1.48276	2.74402e-18
chr4_0148	TUB4	Gamma-tubulin [Komagataella phaffii GS115]	1.48256	2.63842e-67	GACGC
chr4_0994	CTPS	CTP synthase [Komagataella phaffii CBS 7435]	1.48145	2.9782e-41
chr3_0240	SOF1	Essential protein required for biogenesis of 40S (small) ribosomal subunit [Komagataella phaffii GS115]	1.48041	1.52055e-12
c034_0041	c034_0041	hypothetical protein PAS_c034_0041 [Komagataella pastoris]	1.47777	5.24612e-28
chr1-1_0331	KRR1	90S preribosome	1.47692	3.27384e-20
chr4_0940	ABZ2	hypothetical protein PP7435_Chr4-0713 [Komagataella phaffii CBS 7435]	1.47684	2.74156e-61	GACGC
c121_0017	c121_0017	hypothetical protein [Komagataella phaffii GS115]	1.47531	3.84666e-30	GACGC
chr1-4_0115	TSR3	UPF0293 protein YOR006C [Komagataella phaffii CBS 7435]	1.47371	8.92686e-06	GACGC
chr2-1_0708	ATP10	Mitochondrial inner membrane protein [Komagataella phaffii GS115]	1.47111	5.92308e-18	GACGC
chr1-3_0228	PXR1	Essential protein involved in rRNA and snoRNA maturation [Komagataella phaffii GS115]	1.47106	1.96103e-11
chr1-1_0066	YFR006W	Putative X-Pro aminopeptidase [Komagataella phaffii GS115]	1.47084	7.75894e-32	GACGC
chr1-1_0172	chr1-1_0172	hypothetical protein [Komagataella phaffii GS115]	1.47003	4.81592e-10
chr3_0017	GPD1	Glycerol-3-phosphate dehydrogenase [NAD(P)+] [Komagataella phaffii CBS 7435]	1.46624	1.63541e-06
chr2-2_0153	Rfx1	Major transcriptional repressor of DNA-damage-regulated genes [Komagataella phaffii GS115]	1.46345	3.48576e-60
chr3_0948	chr3_0948	Eukaryotic translation initiation factor 3 subunit H [Komagataella phaffii CBS 7435]	1.4608	8.8879e-19	GACGC
chr1-3_0288	YJL049W	Charged multivesicular body protein 7 [Komagataella phaffii CBS 7435]	1.45642	9.4264e-08	GACGC
chr2-1_0680	chr2-1_0680	hypothetical protein [Komagataella phaffii GS115]	1.45606	4.317e-05
chr2-1_0300	chr2-1_0300	hypothetical protein PP7435_Chr2-1002 [Komagataella phaffii CBS 7435]	1.45412	7.82354e-06
chr2-1_0788	APM3	Mu3-like subunit of the clathrin associated protein complex (AP-3) [Komagataella phaffii GS115]	1.4519	1.05266e-13
chr4_0716	NOP7	Nucleolar protein involved in rRNA processing and 60S ribosomal subunit biogenesis [Komagataella phaffii GS115]	1.45033	7.38868e-16	GACGC
chr1-3_0230	RTN1	ER membrane protein that interacts with exocyst subunit Sec6p and with Yip3p [Komagataella phaffii GS115]	1.45028	3.54722e-157
chr2-1_0074	MSB3	GTPase-activating protein for Sec4p and several other Rab GTPases, regulates exocytosis via its acti [Komagataella phaffii GS115]	1.44903	6.0812e-19
chr2-1_0824	chr2-1_0824	hypothetical protein [Komagataella phaffii GS115]	1.44572	2.23e-05	GACGC
chr1-3_0108	UBP10	Ubiquitin-specific protease that deubiquitinates ubiquitin-protein moieties [Komagataella phaffii GS115]	1.44317	7.40474e-34
chr3_0689	RPN4	Transcription factor that stimulates expression of proteasome genes [Komagataella phaffii GS115]	1.44044	0	GACGC
chr1-3_0072	PRP24	Splicing factor that reanneals U4 and U6 snRNPs during spliceosome recycling [Komagataella phaffii GS115]	1.43888	1.72318e-10
chr3_0134	chr3_0134	IdgA domain protein [Komagataella phaffii CBS 7435]	1.43835	2.36186e-44	GACGC
chr3_0013	NHG4	Lectin-like protein with similarity to Flo1p, thought to be expressed and involved in flocculation [Komagataella phaffii GS115]	1.43708	2.3225e-07	GACGC
chr1-4_0689	chr1-4_0689	hypothetical protein [Komagataella phaffii GS115]	1.43341	1.32937e-24	GACGC
chr1-3_0177	chr1-3_0177	hypothetical protein [Komagataella phaffii GS115]	1.43229	3.26854e-12	GACGC
chr4_0772	CSN12	Subunit of the Cop9 signalosome [Komagataella phaffii GS115]	1.43209	2.86336e-11
chr3_0624	ARG3	Protein kinase that regulates the G2	1.43162	1.88785e-18	GACGC
chr3_0084	chr3_0084	Uncharacterized transcriptional regulatory protein C320.03 [Komagataella phaffii CBS 7435]	1.43147	8.71976e-42	GACGC
chr4_0599	PLO2	Subunit of a possibly tetrameric trichostatin A-sensitive class II histone deacetylase complex [Komagataella phaffii GS115]	1.43105	1.15321e-05
chr1-3_0209	PEP12	Target membrane receptor (t-SNARE) [Komagataella phaffii GS115]	1.43039	1.03572e-12	GACGC
chr2-2_0014	SEC2	Guanyl-nucleotide exchange factor for the small G-protein Sec4p [Komagataella phaffii GS115]	1.42966	3.29144e-29
chr4_0250	MSS116	DEAD-box protein required for efficient splicing of mitochondrial Group I and II introns [Komagataella phaffii GS115]	1.42944	5.43988e-12
chr2-1_0460	PRK1	Protein serine	1.42773	2.2928e-21	GACGC
chr3_0062	PRS1	5-phospho-ribosyl-1(alpha)-pyrophosphate synthetase, synthesizes PRPP, which is required for nucleot [Komagataella phaffii GS115]	1.42766	1.23539e-83
chr4_0553	chr4_0553	Zinc metalloprotease zmpB [Komagataella phaffii CBS 7435]	1.42747	4.3363e-242
chr2-2_0245	MSW1	Mitochondrial tryptophanyl-tRNA synthetase [Komagataella phaffii GS115]	1.42622	9.22664e-15
chr3_0318	chr3_0318	hypothetical protein [Komagataella phaffii GS115]	1.42096	9.719e-07	GACGC
chr2-1_0340	chr2-1_0340	hypothetical protein PP7435_Chr2-0960 [Komagataella phaffii CBS 7435]	1.42074	3.40328e-07
chr4_0751	YKU80	Subunit of the telomeric Ku complex (Yku70p-Yku80p), involved in telomere length maintenance [Komagataella phaffii GS115]	1.41934	6.17396e-47	GACGC
chr4_0181	CTR1	High-affinity copper transporter of the plasma membrane [Komagataella phaffii GS115]	1.41931	4.9656e-268	GACGC
chr1-1_0486	OPI10	X-linked retinitis pigmentosa GTPase regulator [Komagataella phaffii CBS 7435]	1.41215	1.42541e-23	GACGC
chr2-1_0461	YGR235C	Uncharacterized protein YGR235C [Komagataella phaffii CBS 7435]	1.41036	6.16478e-21	GACGC
chr3_0272	MED4	Mediator of RNA polymerase II transcription subunit 4 [Komagataella phaffii CBS 7435]	1.40936	4.31818e-16
chr2-1_0638	chr2-1_0638	hypothetical protein [Komagataella phaffii GS115]	1.40614	4.97332e-07
chr4_0836	TPO4	Polyamine transport protein, recognizes spermine, putrescine, and spermidine [Komagataella phaffii GS115]	1.40428	9.3521e-23
chr1-3_0295	YNL260C（LTO1）	Uncharacterized ORAOV1 family protein YNL260C [Komagataella phaffii CBS 7435]	1.40179	1.68103e-12
chr3_0632	TRM5	tRNA(m(1)G37)methyltransferase [Komagataella phaffii GS115]	1.40012	1.48479e-09
chr1-3_0054	TPS2	Phosphatase subunit of the trehalose-6-phosphate synthase	1.39859	1.35609e-107	GACGC
chr1-1_0279	PTC6	Mitochondrial protein phosphatase of type 2C with similarity to mammalian PP1Ks [Komagataella phaffii GS115]	1.39419	7.89056e-66	GACGC
chr4_0403	SWF3	RecName: Full=Golgi to ER traffic protein 1	1.3941	1.54801e-17
chr2-1_0820	SOV1	Uncharacterized protein YMR066W [Komagataella phaffii CBS 7435]	1.39354	1.90817e-08	GACGC
chr1-1_0038	DIA2	Origin-binding F-box protein that forms an SCF ubiquitin ligase complex with Skp1p and Cdc53p [Komagataella phaffii GS115]	1.39275	2.4484e-13
chr2-1_0496	APL3	AP-2 complex subunit alpha-2 [Komagataella phaffii CBS 7435]	1.39094	1.43136e-20
chr3_0618	MSG5	Dual-specificity protein phosphatase [Komagataella phaffii GS115]	1.39071	2.49558e-100
chr1-4_0212	PUS1	tRNA:pseudouridine synthase, introduces pseudouridines at positions 26-28, 34-36, 65, and 67 of tRNA [Komagataella phaffii GS115]	1.38995	1.85325e-11
chr4_0105	NOG1	Probable nucleolar GTP-binding protein 1 [Komagataella phaffii CBS 7435]	1.38904	1.43136e-20
chr1-4_0660	IML2	Mitochondrial outer membrane protein CAGL0G03245g [Komagataella phaffii CBS 7435]	1.38885	2.10718e-218
chr4_0734	chr4_0734	Protein PUF6 [Komagataella phaffii CBS 7435]	1.38358	3.97792e-31
chr1-4_0098	KRI1	Essential nucleolar protein required for 40S ribosome biogenesis [Komagataella phaffii GS115]	1.3827	1.85325e-11
chr2-1_0419	YIA6	Mitochondrial NAD+ transporter, involved in the transport of NAD+ into the mitochondria [Komagataella phaffii GS115]	1.38095	3.14536e-15	GACGC
chr2-1_0096	RLI1	Essential iron-sulfur protein required for ribosome biogenesis and translation initiation [Komagataella phaffii GS115]	1.38042	9.95844e-09	GACGC
chr2-2_0379	NOP2	Probable RNA m(5)C methyltransferase [Komagataella phaffii GS115]	1.37755	4.5977e-16
chr4_0930	NOC2	acetolactate synthase I	1.37631	3.26968e-07	GACGC
chr2-1_0573	YJR096W	Putative xylose and arabinose reductase [Komagataella phaffii GS115]	1.37627	1.42124e-91	GACGC
chr2-2_0454	chr2-2_0454	WD repeat-containing protein C2orf44 homolog [Komagataella phaffii CBS 7435]	1.37609	7.66238e-33
chr4_0030	DBP7	Putative ATP-dependent RNA helicase of the DEAD-box family involved in ribosomal biogenesis [Komagataella phaffii GS115]	1.37504	1.63325e-09
chr2-1_0854	chr2-1_0854	hypothetical protein [Komagataella phaffii GS115]	1.37306	1.65872e-08
chr1-3_0146	chr1-3_0146	hypothetical protein [Komagataella phaffii GS115]	1.37108	4.4464e-11	GACGC
chr4_0523	chr4_0523	IMP dehydrogenase [Komagataella phaffii CBS 7435]	1.36955	2.31574e-28
chr3_0140	HMX1	ER localized, heme-binding peroxidase involved in the degradation of heme [Komagataella phaffii GS115]	1.36918	1.10601e-60
chr3_0420	HPR1	THO complex subunit HPR1 [Komagataella phaffii CBS 7435]	1.36825	6.58996e-124
FragB_0002	CSF1	Protein CSF1 [Komagataella phaffii GS115]	1.36423	1.49974e-171	GACGC
chr3_0204	FAF1	Protein required for pre-rRNA processing and 40S ribosomal subunit assembly [Komagataella phaffii GS115]	1.36173	5.70668e-06
chr2-1_0321	YNG2	Subunit of the NuA4 histone acetyltransferase complex that acetylates histone H4 and H2A [Komagataella phaffii GS115]	1.36103	3.88352e-10	GACGC
chr4_0868	GRH1	Acetylated, cis-golgi localized protein involved in ER to Golgi transport [Komagataella phaffii GS115]	1.36025	1.92438e-21	GACGC
chr2-2_0492	GCV1	hypothetical protein [Komagataella phaffii GS115]	1.35948	2.40466e-123	GACGC
chr1-4_0128	IQG1	Essential protein required for determination of budding pattern [Komagataella phaffii GS115]	1.35869	3.3065e-16
chr4_0166	USV1	Zinc finger protein 347 [Komagataella phaffii CBS 7435]	1.35611	1.21205e-16
chr2-2_0490	chr2-2_0490	Pentatricopeptide repeat-containing protein At1g62910 [Komagataella phaffii CBS 7435]	1.35604	1.2501e-08	GACGC
chr3_1256	YHC3	Protein btn-1 [Komagataella phaffii CBS 7435]	1.35533	7.28358e-36	GACGC
c131_0009	TFC1	Transcription factor tau 95 kDa subunit [Komagataella phaffii CBS 7435]	1.35284	9.23732e-11	GACGC
chr2-2_0288	chr2-2_0288	Arginase, responsible for arginine degradation [Komagataella phaffii GS115]	1.35195	4.8022e-95
chr2-2_0149	CBF5	Pseudouridine synthase catalytic subunit of box H	1.35081	6.38404e-32
chr3_1250	chr3_1250	Elongation of fatty acids protein 2 [Komagataella phaffii CBS 7435]	1.34975	3.90336e-38
chr1-4_0378	chr1-4_0378	Cell surface glycoprotein 1 [Komagataella phaffii CBS 7435]	1.34741	1.80174e-08	GACGC
chr2-2_0043	PHO2	Homeobox transcription factor [Komagataella phaffii GS115]	1.34675	7.95382e-32
chr3_0633	YBR139W	Putative serine type carboxypeptidase with a role in phytochelatin synthesis [Komagataella phaffii GS115]	1.34669	5.1019e-227	GACGC
chr1-1_0446	MAK11	Protein involved in an early, nucleolar step of 60S ribosomal subunit biogenesis [Komagataella phaffii GS115]	1.34416	1.01252e-13
chr1-3_0048	CDC34	Ubiquitin-conjugating enzyme (E2) and catalytic subunit of SCF ubiquitin-protein ligase complex [Komagataella phaffii GS115]	1.34375	2.14258e-204	GACGC
chr2-1_0303	SPT14	UDP-GlcNAc-binding and catalytic subunit of the enzyme that mediates the first step in GPI synthesis [Komagataella phaffii GS115]	1.34366	5.31874e-14	GACGC
c034_0025	c034_0025	Alkaline ceramidase [Komagataella pastoris]	1.34339	2.16768e-60
chr2-2_0129	NSA2	ribosome biogenesis protein NSA2 [Komagataella phaffii GS115]	1.34289	1.32806e-10	GACGC
chr3_1247	PWP1	Periodic tryptophan protein 1 [Komagataella phaffii CBS 7435]	1.34049	2.69204e-05
chr1-3_0205	YBR138C	Uncharacterized protein YBR138C [Komagataella phaffii CBS 7435]	1.3397	2.98042e-36
chr1-4_0040	FTR1	High affinity iron permease involved in the transport of iron across the plasma membrane [Komagataella phaffii GS115]	1.33927	2.1955e-115
chr4_0185	NSR1	Nucleolar protein that binds nuclear localization sequences [Komagataella phaffii GS115]	1.33895	3.21736e-28	GACGC
chr4_0498	RTA3	Suppressor of sphingoid long chain base (LCB) sensitivity of an LCB-lyase mutation [Komagataella phaffii GS115]	1.33642	1.91732e-20
chr1-4_0486	chr1-4_0486	Translation initiation factor IF-2 [Komagataella phaffii CBS 7435]	1.33552	3.80898e-71	GACGC
chr3_0731	SSB2	Cytoplasmic ATPase that is a ribosome-associated molecular chaperone [Komagataella phaffii GS115]	1.33475	1.46872e-86	GACGC
chr4_0261	GPI8	ER membrane glycoprotein subunit of the glycosylphosphatidylinositol transamidase complex [Komagataella phaffii GS115]	1.33413	4.24114e-09
chr3_0728	NEW2	ATP binding cassette family member [Komagataella phaffii GS115]	1.33193	2.7315e-41
chr1-3_0299	RIM4	hypothetical protein [Komagataella phaffii GS115]	1.32902	1.75507e-66	GACGC
chr3_0560	MSB1	Protein involved in positive regulation of both 1,3-beta-glucan synthesis and the Pkc1p-MAPK pathway [Komagataella phaffii GS115]	1.32764	6.64672e-69	GACGC
chr2-1_0383	CYS1	L-homoserine-O-acetyltransferase, catalyzes the conversion of homoserine to O-acetyl homoserine [Komagataella phaffii GS115]	1.32596	2.91002e-53	GACGC
chr1-3_0247	IMP1	Catalytic subunit of the mitochondrial inner membrane peptidase complex [Komagataella phaffii GS115]	1.32567	0.000574268
chr4_0492	NTG2	DNA N-glycosylase and apurinic	1.32538	4.96632e-14
chr2-2_0372	COX23	Mitochondrial intermembrane space protein that functions in mitochondrial copper homeostasis [Komagataella phaffii GS115]	1.32354	0.00029144
chr2-2_0449	SNP1	U1 small nuclear ribonucleoprotein 70 kDa [Komagataella phaffii CBS 7435]	1.32274	3.17508e-06	GACGC
chr2-1_0517	RKM4	Nuclear protein that contains a SET-domain [Komagataella phaffii GS115]	1.32264	1.23905e-11	GACGC
chr1-4_0072	AHA1	Co-chaperone that binds to Hsp82p and activates its ATPase activity [Komagataella phaffii GS115]	1.31972	1.94977e-259
chr4_0733	SDH1	Flavoprotein subunit of succinate dehydrogenase (Sdh1p, Sdh2p, Sdh3p, Sdh4p) [Komagataella phaffii GS115]	1.31571	0
chr3_0503	ARO80	Zinc finger transcriptional activator of the Zn2Cys6 family [Komagataella phaffii GS115]	1.31553	6.04972e-57	GACGC
chr3_0035	chr3_0035	F-box protein At5g06550 [Komagataella phaffii CBS 7435]	1.31335	2.92456e-11	GACGC
chr3_0641	PTA1	Subunit of holo-CPF, a multiprotein complex and functional homolog of mammalian CPSF [Komagataella phaffii GS115]	1.31311	1.01195e-13	GACGC
chr3_0721	UPS2	Putative protein of unknown function that may be involved in intramitochondrial sorting [Komagataella phaffii GS115]	1.3113	1.24806e-41	GACGC
chr4_0993	VPS25	Vacuolar protein-sorting-associated protein 25 [Komagataella phaffii CBS 7435]	1.30978	0.00049208
chr1-3_0220	MTD1	NAD-dependent 5,10-methylenetetrahydrafolate dehydrogenase [Komagataella phaffii GS115]	1.30836	1.24491e-17
chr3_0573	SAS10	Component of the small (ribosomal) subunit (SSU) processosome required for pre-18S rRNa processing [Komagataella phaffii GS115]	1.30666	2.04518e-09
chr3_0497	chr3_0497	Protein lap4 [Komagataella phaffii CBS 7435]	1.30569	5.21892e-30
chr4_0796	NHP2	Nuclear protein related to mammalian high mobility group (HMG) proteins [Komagataella phaffii GS115]	1.30518	1.71679e-05
chr2-2_0450	YML108W	Uncharacterized protein YML108W [Komagataella phaffii CBS 7435]	1.30509	5.57708e-10	GACGC
chr3_0385	SKI6	3'-to-5' phosphorolytic exoribonuclease that is a subunit of the exosome [Komagataella phaffii GS115]	1.30441	5.75812e-15
chr4_0699	chr4_0699	hypothetical protein [Komagataella phaffii GS115]	1.30226	3.43594e-42	GACGC
chr1-4_0523	SSU72	RNA-processing factor	1.30038	3.38186e-09
chr2-1_0442	MRPL4	Mitochondrial ribosomal protein of the large subunit [Komagataella phaffii GS115]	1.29963	3.38186e-09
chr3_1119	ACP2	Mitochondrial matrix acyl carrier protein, involved in biosynthesis of octanoate [Komagataella phaffii GS115]	1.29781	4.91162e-46
chr3_1001	TUP1	General repressor of transcription, forms complex with Cyc8p [Komagataella phaffii GS115]	1.29614	1.00001e-130	GACGC
chr2-1_0049	AGP2	Aminophospholipid translocase (flippase) that maintains membrane lipid asymmetry in post-Golgi secre [Komagataella phaffii GS115]	1.29613	5.28664e-55
chr4_0861	RCY1	F-box protein involved in recycling plasma membrane proteins internalized by endocytosis [Komagataella phaffii GS115]	1.29574	1.08165e-40	GACGC
chr2-2_0348	chr2-2_0348	hypothetical protein [Komagataella phaffii GS115]	1.29226	5.0943e-30	GACGC
c034_0028	SKY1	threonine protein kinase	1.29197	5.70792e-59
chr1-1_0236	RPL9	60S ribosomal protein L9 [Komagataella phaffii GS115]	1.29112	1.29421e-22
chr3_0738	DRS1	Nucleolar DEAD-box protein required for ribosome assembly and function [Komagataella phaffii GS115]	1.29086	2.6821e-11
chr2-1_0744	DHC1	Cytoplasmic heavy chain dynein, microtubule motor protein, required for anaphase spindle elongation [Komagataella phaffii GS115]	1.29056	2.9671e-241
chr1-1_0212	FMT1	Methionyl-tRNA formyltransferase, catalyzes the formylation of initiator Met-tRNA in mitochondria [Komagataella phaffii GS115]	1.29022	2.42506e-07
chr3_0029	chr3_0029	hypothetical protein [Komagataella phaffii GS115]	1.28909	5.71492e-128
chr3_0849	SSK1	Cytoplasmic response regulator, part of a two-component signal transducer that mediates osmosensing [Komagataella phaffii GS115]	1.28638	5.35226e-32
chr3_0742	CLP1	Subunit of cleavage factor I (CFI) [Komagataella phaffii GS115]	1.2862	3.08718e-10
chr3_0131	FCF1	Essential nucleolar protein that is a component of the SSU (small subunit) processome involved in th [Komagataella phaffii GS115]	1.28518	2.46128e-05
chr2-1_0454	EXG1	Major exo-1,3-beta-glucanase of the cell wall, involved in cell wall beta-glucan assembly [Komagataella phaffii GS115]	1.28379	3.51314e-28	GACGC
chr1-3_0050	DBF4	Regulatory subunit of Cdc7p-Dbf4p kinase complex [Komagataella phaffii GS115]	1.28364	8.84492e-23
chr1-1_0009	NTE1	Serine esterase that deacylates exogenous lysophospholipids [Komagataella phaffii GS115]	1.28191	4.66088e-50	GACGC
chr4_0159	NPR2	Protein with a possible role in regulating expression of nitrogen permeases [Komagataella phaffii GS115]	1.28141	1.42379e-14
chr4_0677	UGA1	Gamma-aminobutyrate (GABA) transaminase (4-aminobutyrate aminotransferase) [Komagataella phaffii GS115]	1.27954	7.17298e-35	GACGC
chr2-1_0456	chr2-1_0456	NUAM (75 kDa) subunit of mitochondrial NADH:ubiquinone oxidoreductase (complex I) [Komagataella pastoris]	1.27895	5.54352e-230
chr1-3_0210	chr1-3_0210	N7BM (B17.2) subunit of mitochondrial NADH:ubiquinone oxidoreductase (complex I) [Komagataella pastoris]	1.27886	3.0506e-54
c121_0005	CIC1	Proteasome-interacting protein CIC1 [Komagataella phaffii CBS 7435]	1.27854	0.000360028
chr2-1_0828	CDC37	Hsp90 co-chaperone Cdc37 [Komagataella phaffii CBS 7435]	1.27756	4.71236e-163	GACGC
chr2-1_0369	Cul3	Ubiquitin-protein ligase, member of the cullin family with similarity to Cdc53p and human CUL3 [Komagataella phaffii GS115]	1.27703	1.2058e-21
chr4_0629	RGD2	Rho-GTPase-activating protein 8 [Komagataella phaffii CBS 7435]	1.27678	2.65274e-13
chr4_0059	chr4_0059	hypothetical protein [Komagataella phaffii GS115]	1.274	6.65806e-07
chr1-4_0653	PRW1	WD repeat-containing protein ACR194C [Komagataella phaffii CBS 7435]	1.27365	1.1006e-17
chr2-2_0373	NCS2	Protein with a role in urmylation and in invasive and pseudohyphal growth [Komagataella phaffii GS115]	1.27283	1.28504e-06
chr2-1_0667	XPA1	Protein involved in negative regulation of transcription of iron regulon [Komagataella phaffii GS115]	1.27188	3.59294e-139
chr2-1_0628	ERG27	3-keto sterol reductase [Komagataella phaffii GS115]	1.27184	1.11252e-14
chr4_0502	YPR153W	Putative protein of unknown function [Komagataella phaffii GS115]	1.27059	4.80518e-06	GACGC
chr1-1_0092	chr1-1_0092	Zinc transport protein zntB [Komagataella phaffii CBS 7435]	1.26991	2.85624e-32	GACGC
c121_0004	MHP1	MAP-homologous protein 1 [Komagataella phaffii CBS 7435]	1.26899	1.5108e-140
FragB_0062	CSG2	Uncharacterized transporter [Komagataella phaffii GS115]	1.2671	1.46143e-10
chr4_0661	MAK16	66S preribosome component MAK16 [Komagataella phaffii GS115]	1.26684	7.64804e-11
chr2-2_0475	chr2-2_0475	hypothetical protein [Komagataella phaffii GS115]	1.2668	7.00248e-72
chr4_0968	PAN5	2-dehydropantoate 2-reductase [Komagataella phaffii CBS 7435]	1.2666	0.00030751
chr4_0771	EIF5	Translation initiation factor eIF-5 [Komagataella phaffii GS115]	1.266	5.62588e-36
chr1-4_0443	sw	Uncharacterized WD repeat-containing protein alr3466 [Komagataella phaffii CBS 7435]	1.2647	9.18878e-17
chr2-2_0476	FPR3	hypothetical protein [Komagataella phaffii GS115]	1.26379	2.23746e-12	GACGC
chr2-1_0805	chr2-1_0805		1.26298	6.85334e-05
chr3_0874	PEX28	Peroxisomal integral membrane peroxin [Komagataella phaffii GS115]	1.26252	1.50443e-16
chr2-2_0487	RSM24	mitochondrial 37S ribosomal protein RSM24 [Komagataella phaffii GS115]	1.26144	1.40228e-26
chr2-1_0041	MMS4	hypothetical protein [Komagataella phaffii GS115]	1.25948	3.74802e-09	GACGC
chr3_0757	NOC4	Nucleolar protein, forms a complex with Nop14p [Komagataella phaffii GS115]	1.2586	1.7171e-20	GACGC
chr3_0388	MAP1	methionyl aminopeptidase [Komagataella phaffii CBS 7435]	1.25276	3.56488e-158
c121_0014	MRPL28	mitochondrial 54S ribosomal protein YmL28 [Komagataella phaffii GS115]	1.25268	0.000516068	GACGC
chr2-1_0648	GAR1	Protein component of the H	1.25228	4.7154e-18	GACGC
chr3_0398	ERF2	Translation termination factor eRF3 [Komagataella phaffii GS115]	1.25224	4.05078e-66	GACGC
chr2-1_0443	YLR281C	hypothetical protein [Komagataella phaffii GS115]	1.25165	0.000114352
chr3_0354	YMR1	Phosphatidylinositol 3-phosphate [PI(3)P] phosphatase [Komagataella phaffii GS115]	1.2514	1.10301e-24
chr2-1_0166	YMR166C	Uncharacterized mitochondrial carrier YMR166C [Komagataella phaffii CBS 7435]	1.25074	5.29776e-09
chr2-2_0243	CRM1	Major karyopherin, involved in export of proteins, RNAs, and ribosomal subunits from the nucleus [Komagataella phaffii GS115]	1.24949	2.22354e-114	GACGC
chr1-1_0076	chr1-1_0076	40S ribosomal protein S22 [Komagataella phaffii GS115]	1.24878	3.02312e-06
chr3_0474	MRPL1	50S ribosomal protein L1 [Komagataella phaffii CBS 7435]	1.24627	6.95084e-07
chr2-1_0523	TRM13	2'-O-methyltransferase responsible for modification of tRNA at position 4 [Komagataella phaffii GS115]	1.24586	6.95084e-07	GACGC
chr4_0146	chr4_0146	hypothetical protein [Komagataella phaffii GS115]	1.2455	2.4131e-31
chr3_0268	RCL1	RNA terminal phosphate cyclase-like protein [Komagataella phaffii GS115]	1.24505	9.06066e-13	GACGC
chr1-4_0247	SMM1	Dihydrouridine synthase, member of a family of dihydrouridine synthases [Komagataella phaffii GS115]	1.245	1.31076e-10
chr4_0709	ILES	isoleucine-tRNA synthetase [Komagataella phaffii GS115]	1.24476	1.37153e-26
chr4_0750	chr4_0750	threonine-protein kinase HAL5	1.24288	3.54594e-24	GACGC
chr4_0746	UCP7	Auxilin-like protein involved in vesicular transport [Komagataella phaffii GS115]	1.24101	1.58673e-13
chr4_0186	YOR1	Plasma membrane ATP-binding cassette (ABC) transporter [Komagataella phaffii GS115]	1.23892	7.932e-22
chr2-1_0826	chr2-1_0826	Origin recognition complex subunit 3 [Komagataella phaffii CBS 7435]	1.23816	9.68432e-06
chr1-3_0099	ACE2	Transcription factor that activates transcription of genes [Komagataella phaffii GS115]	1.23755	2.09576e-41
chr3_0449	chr3_0449	Putative dihydrokaempferol 4-reductase [Komagataella phaffii GS115]	1.2367	0
chr2-2_0456	CMC2	Coiled-coil-helix-coiled-coil-helix domain-containing protein YBL059C-A [Komagataella phaffii CBS 7435]	1.23664	1.18058e-07
chr3_0360	PKP2	Mitochondrial protein kinase [Komagataella phaffii GS115]	1.23656	5.92538e-18	GACGC
chr4_0514	FCY2	Purine-cytosine permease [Komagataella phaffii GS115]	1.23652	6.96972e-24
chr2-1_0683	MRPS17	Mitochondrial ribosomal protein of the small subunit [Komagataella phaffii GS115]	1.23533	0.000190783	GACGC
chr2-2_0141	SPT10	Protein SPT10 [Komagataella phaffii CBS 7435]	1.23461	4.62456e-12
chr1-4_0578	chr1-4_0578	hypothetical protein [Komagataella phaffii GS115]	1.23396	0.000374092	GACGC
FragB_0065	CDR5	Pleiotropic drug resistance protein 3 [Komagataella phaffii CBS 7435]	1.23378	1.98007e-103	GACGC
chr2-1_0028	SCY1	N-terminal kinase-like protein [Komagataella phaffii CBS 7435]	1.23305	4.74458e-19	GACGC
chr4_0283	chr4_0283	hypothetical protein PP7435_Chr4-0716 [Komagataella phaffii CBS 7435]	1.23234	3.43822e-32	GACGC
chr3_0973	CMC2	Leukocyte common antigen [Komagataella phaffii CBS 7435]	1.23164	6.60344e-17
chr4_0392	chr4_0392	Protein with similarity to oxidoreductases, found in lipid particles [Komagataella phaffii GS115]	1.22995	1.89426e-06
chr3_0854	chr3_0854	hypothetical protein [Komagataella phaffii GS115]	1.22403	3.3527e-31
chr4_0833	ZDS2	Protein that interacts with silencing proteins at the telomere [Komagataella phaffii GS115]	1.22359	1.43042e-29
chr1-1_0313	LYS21	Homocitrate synthase isozyme, catalyzes the condensation of acetyl-CoA and alpha-ketoglutarate [Komagataella phaffii GS115]	1.22262	2.73086e-47
chr4_0052	ODE1	delta 12-fatty acid desaturase [Komagataella pastoris]	1.22087	5.95864e-58	GACGC
chr1-4_0052	OTU2	Protein of unknown function that may interact with ribosomes [Komagataella phaffii GS115]	1.22053	3.30906e-08
chr2-1_0234	NOP16	Constituent of 66S pre-ribosomal particles, involved in 60S ribosomal subunit biogenesis [Komagataella phaffii GS115]	1.22015	2.27824e-15	GACGC
chr2-1_0516	chr2-1_0516	TRP-like ion channel pkd2 [Komagataella phaffii CBS 7435]	1.21875	1.55171e-80
chr1-4_0448	ALG13	Catalytic component of UDP-GlcNAc transferase [Komagataella phaffii GS115]	1.21841	6.14612e-07	GACGC
chr4_0445	NCL1	S-adenosyl-L-methionine-dependent tRNA: m5C-methyltransferase [Komagataella phaffii GS115]	1.21632	1.35892e-12
chr1-1_0244	SWC3	SWR1-complex protein 3 [Komagataella phaffii CBS 7435]	1.21596	2.5369e-09	GACGC
chr1-4_0168	YPR098C	Uncharacterized mitochondrial outer membrane protein YPR098C [Komagataella phaffii CBS 7435]	1.21464	2.3027e-38
chr4_0538	PRP1	Splicing factor, component of the U4	1.21459	2.96262e-14
chr4_0778	ELP2	Subunit of Elongator complex, which is required for modification of wobble nucleosides in tRNA [Komagataella phaffii GS115]	1.2121	4.64362e-08
chr3_0044	TOM1	E3 ubiquitin ligase of the hect-domain class [Komagataella phaffii GS115]	1.21194	4.00548e-273	GACGC
chr3_0269	MVP1	Protein required for sorting proteins to the vacuole [Komagataella phaffii GS115]	1.21169	1.02888e-10
FragB_0025	FragB_0025	Phytanoyl-CoA dioxygenase domain-containing protein [Komagataella phaffii GS115]	1.21073	1.0193e-39	GACGC
chr3_0344	ECM16	Essential DEAH-box ATP-dependent RNA helicase specific to the U3 snoRNP [Komagataella phaffii GS115]	1.21057	9.80772e-17
chr2-1_0838	TAF8	Transcription initiation factor TFIID subunit 8 [Komagataella phaffii CBS 7435]	1.20961	2.19694e-20
chr3_0508	SSH4	Specificity factor required for Rsp5p-dependent ubiquitination and sorting of cargo proteins [Komagataella phaffii GS115]	1.2094	1.52489e-199
chr2-2_0079	chr2-2_0079	Mitochondrial cell death effector that translocates to the nucleus in response to apoptotic stimuli [Komagataella phaffii GS115]	1.20908	4.11982e-18
chr2-2_0398	RIM9	Protein, unknown function, involved in proteolytic activation of Rim101p in response to alkaline pH [Komagataella phaffii GS115]	1.20805	3.86038e-13
chr1-4_0210	SRP72	Core component of the signal recognition particle (SRP) ribonucleoprotein (RNP) complex [Komagataella phaffii GS115]	1.20727	3.96224e-11
chr4_0862	ECM25	Protein ECM25 [Komagataella phaffii CBS 7435]	1.20702	1.5098e-21
chr2-1_0615	DIM1	Essential 18S rRNA dimethylase (dimethyladenosine transferase) [Komagataella phaffii GS115]	1.20623	1.60214e-14
chr3_0574	RPC53	DNA-directed RNA polymerase III subunit C4 [Komagataella phaffii CBS 7435]	1.20586	9.95808e-06	GACGC
chr2-2_0254	MGT1	DNA repair methyltransferase (6-O-methylguanine-DNA methylase) [Komagataella phaffii GS115]	1.20579	1.77405e-08	GACGC
chr3_0631	HTD2	Mitochondrial 3-hydroxyacyl-thioester dehydratase involved in fatty acid biosynthesis [Komagataella phaffii GS115]	1.20568	8.9007e-08	GACGC
chr3_0387	YPL067C	Uncharacterized protein YPL067C [Komagataella phaffii CBS 7435]	1.20466	1.94625e-06	GACGC
chr4_0620	YPL034W	hypothetical protein [Komagataella phaffii GS115]	1.20401	0.000530758
chr3_0869	chr3_0869	hypothetical protein [Komagataella phaffii GS115]	1.20312	0.000530758
chr4_0770	chr4_0770	Myosin-IXa [Komagataella phaffii CBS 7435]	1.20253	5.04372e-22	GACGC
chr3_0324	MSL5	Component of the commitment complex [Komagataella phaffii GS115]	1.20211	5.31888e-15	GACGC
chr1-4_0030	KHA1	H(+) antiporter 1 [Komagataella phaffii CBS 7435]	1.19785	4.57076e-84
chr1-3_0123	YOR287C	RecName: Full=rRNA biogenesis protein RRP36	1.19756	6.33444e-17
chr4_0240	FRE3	Ferric reductase, reduces siderophore-bound iron prior to uptake by transporters [Komagataella phaffii GS115]	1.1973	1.5271e-13
chr3_0827	chr3_0827	tRNA wybutosine-synthesizing protein 1 [Komagataella phaffii CBS 7435]	1.19607	9.96468e-10
chr4_0757	chr4_0757	Putative protein of unknown function with similarity to dehydrogenases from other model organisms [Komagataella phaffii GS115]	1.19452	1.73414e-43	GACGC
chr2-1_0396	MSM1	Mitochondrial methionyl-tRNA synthetase (MetRS) [Komagataella phaffii GS115]	1.19383	4.96274e-09	GACGC
chr1-3_0065	BUB2	Mitotic exit network regulator, forms GTPase-activating Bfa1p-Bub2p complex [Komagataella phaffii GS115]	1.19342	2.12008e-08
chr2-2_0036	ALG9	Mannosyltransferase, involved in N-linked glycosylation [Komagataella phaffii GS115]	1.19284	7.02648e-12
chr3_0699	PRE10	Alpha 7 subunit of the 20S proteasome [Komagataella phaffii GS115]	1.19195	2.9492e-19
chr1-4_0067	SAF1	F-Box protein [Komagataella phaffii GS115]	1.19185	3.17122e-87
chr1-1_0152	CTM1	Cytochrome c lysine methyltransferase, trimethylates residue 72 of apo-cytochrome c (Cyc1p) [Komagataella phaffii GS115]	1.18903	5.64738e-11	GACGC
chr1-4_0524	GUD1	Guanine deaminase, a catabolic enzyme of the guanine salvage pathway [Komagataella phaffii GS115]	1.1885	1.0616e-25	GACGC
chr4_0738	YKL151C	Bifunctional protein hldE Includes: RecName: Full=D-beta-D-heptose 7-phosphate kinase [Komagataella phaffii CBS 7435]	1.18812	3.7081e-72
chr1-4_0609	CUL4	Cullin-4A [Komagataella phaffii CBS 7435]	1.18807	1.46897e-10
chr2-2_0173	MAM3	Protein required for normal mitochondrial morphology, has similarity to hemolysins [Komagataella phaffii GS115]	1.18693	8.15102e-105
chr2-2_0381	ESS1	trans-isomerase (PPIase)	1.18613	8.8727e-43
chr1-1_0411	Lbr	C-14 sterol reductase, acts in ergosterol biosynthesis [Komagataella phaffii GS115]	1.18596	1.03146e-06
chr3_1168	YLR065C	hypothetical protein [Komagataella phaffii GS115]	1.1848	2.70514e-05
chr4_0302	RPO31	RNA polymerase III subunit C160, part of core enzyme [Komagataella phaffii GS115]	1.18336	8.31612e-36
chr4_0621	Aoc3	primary-amine oxidase [Komagataella phaffii CBS 7435]	1.18335	2.01688e-16
chr1-4_0615	MIR1	Calcium-binding mitochondrial carrier protein SCaMC-1-B [Komagataella phaffii CBS 7435]	1.18333	2.82968e-69
chr1-1_0007	BER1	SRR1 domain-containing protein [Komagataella phaffii GS115]	1.18325	6.16508e-05	GACGC
chr1-3_0191	GUA1	GMP synthase, an enzyme that catalyzes the second step in the biosynthesis of GMP from IMP [Komagataella phaffii GS115]	1.183	5.78692e-34
chr4_0210	PET9	ATP carrier protein	1.18102	6.688e-115
chr2-1_0469	HUL4	Protein with similarity to hect domain E3 ubiquitin-protein ligases [Komagataella phaffii GS115]	1.18092	8.70004e-44
chr1-3_0055	APN2	Class II abasic (AP) endonuclease involved in repair of DNA damage [Komagataella phaffii GS115]	1.18036	5.2405e-05	GACGC
chr1-3_0182	CEF1	Essential splicing factor [Komagataella phaffii GS115]	1.17995	8.34968e-14
chr2-1_0048	chr2-1_0048	Ferric reductase and cupric reductase, reduces siderophore-bound iron and oxidized copper prior to u [Komagataella phaffii GS115]	1.17898	1.04539e-34
chr3_0768	SMI1	Protein involved in the regulation of cell wall synthesis [Komagataella phaffii GS115]	1.17877	1.46152e-23	GACGC
chr3_0041	SMK1	Middle sporulation-specific mitogen-activated protein kinase (MAPK) required for production of the o [Komagataella phaffii GS115]	1.17735	0.000141047
chr4_0695	EXO70	Essential 70kDa subunit of the exocyst complex [Komagataella phaffii GS115]	1.17702	7.40766e-10	GACGC
chr3_0209	RMD5	Cytosolic protein required for sporulation [Komagataella phaffii GS115]	1.17646	2.58198e-11
chr4_0779	YOR389W	Uncharacterized protein YOR389W [Komagataella phaffii CBS 7435]	1.17536	1.72621e-16	GACGC
chr3_1044	GCN20	Positive regulator of the Gcn2p kinase activity, forms a complex with Gcn1p [Komagataella phaffii GS115]	1.17527	3.32534e-10	GACGC
chr3_0730	MER1	Polyribonucleotide nucleotidyltransferase [Komagataella phaffii CBS 7435]	1.17516	3.68444e-09
chr4_0064	chr4_0064	hypothetical protein [Komagataella phaffii GS115]	1.17341	1.42195e-139
chr2-2_0410	PPR1	Zinc finger transcription factor containing a Zn(2)-Cys(6) binuclear cluster domain [Komagataella phaffii GS115]	1.17316	3.54726e-41	GACGC
chr1-4_0425	LIP5	Protein involved in biosynthesis of the coenzyme lipoic acid [Komagataella phaffii GS115]	1.17301	8.9835e-22	GACGC
chr2-1_0242	chr2-1_0242	Protein ECM18 [Komagataella phaffii CBS 7435]	1.17286	2.452e-61	GACGC
chr4_0067	RSM22	Mitochondrial ribosomal protein of the small subunit [Komagataella phaffii GS115]	1.17262	5.68498e-13
chr1-4_0184	DAL81	Positive regulator of genes in multiple nitrogen degradation pathways [Komagataella phaffii GS115]	1.17236	2.3838e-31	GACGC
chr3_1210	SCD5	Protein SCD5 [Komagataella phaffii CBS 7435]	1.1722	9.99734e-28
chr4_0847	GLG1	Self-glucosylating initiator of glycogen synthesis, also glucosylates n-dodecyl-beta-D-maltoside [Komagataella phaffii GS115]	1.17215	9.252e-136	GACGC
chr3_0630	IPK1	Inositol-pentakisphosphate 2-kinase [Komagataella phaffii CBS 7435]	1.17202	7.3449e-06
chr2-2_0065	QDR2	Plasma membrane multidrug transporter of the major facilitator superfamily [Komagataella phaffii GS115]	1.17184	6.4309e-33
chr3_0212	NOP4	Nucleolar protein [Komagataella phaffii GS115]	1.17136	9.25596e-17
chr3_0379	chr3_0379	Squalene synthetase [Komagataella phaffii CBS 7435]	1.16969	8.8199e-20
chr1-3_0259	OCA6	Cytoplasmic protein required for replication of Brome mosaic virus in S. cerevisiae [Komagataella phaffii GS115]	1.16951	3.58208e-11
chr3_1159	SNF5	SNF chromatin-remodeling complex subunit SNF5	1.16864	1.46955e-26	GACGC
chr2-1_0385	FIT2	Fat-inducing protein 2 [Komagataella phaffii CBS 7435]	1.1674	1.60331e-13
chr2-2_0195	ICE2	Integral ER membrane protein with type-III transmembrane domains [Komagataella phaffii GS115]	1.16733	2.76596e-06
chr3_0526	RTT106	Protein with a role in regulation of Ty1 transposition [Komagataella phaffii GS115]	1.16702	7.86154e-08	GACGC
chr3_0433	BUD13	Subunit of the RES complex [Komagataella phaffii GS115]	1.16512	1.76267e-07
chr4_0079	ATG16	hypothetical protein [Komagataella phaffii GS115]	1.16506	3.78454e-05
chr3_1122	GCD10	tRNA (adenine-N(1)-)-methyltransferase non-catalytic subunit TRM6 [Komagataella phaffii CBS 7435]	1.16443	2.55412e-08
chr4_0037	DNP1	Protein kinase involved in the response to oxidative and osmotic stress [Komagataella phaffii GS115]	1.16422	6.04804e-175
chr4_0133	chr4_0133	homeobox protein Lhx3	1.16398	2.7112e-09	GACGC
chr2-1_0360	YGL185C	Putative protein with sequence similarity to hydroxyacid dehydrogenases [Komagataella phaffii GS115]	1.16372	1.64278e-17
chr3_0940	AKL1	Ser-Thr protein kinase, member (with Ark1p and Prk1p) of the Ark kinase family [Komagataella phaffii GS115]	1.16353	2.9057e-49	GACGC
chr1-4_0319	RRP12	Protein required for export of the ribosomal subunits [Komagataella phaffii GS115]	1.16323	2.01854e-29	GACGC
chr3_0533	chr3_0533	hypothetical protein [Komagataella phaffii GS115]	1.16271	2.87422e-10
chr1-4_0087	YGR210C	Uncharacterized GTP-binding protein MJ1332 [Komagataella phaffii CBS 7435]	1.16269	0.000197674
chr4_0082	SQT1	Essential protein involved in a late step of 60S ribosomal subunit assembly or modification [Komagataella phaffii GS115]	1.16261	3.01906e-39	GACGC
chr3_0771	MET4(ATF1)	Transcription factor atf1 [Komagataella phaffii CBS 7435]	1.16228	4.23386e-166
chr3_0797	POL4	DNA polymerase IV [Komagataella phaffii GS115]	1.16186	3.2082e-154	GACGC
chr2-1_0840	RHO3	GTP-binding protein RHO3 [Komagataella phaffii CBS 7435]	1.16146	3.2154e-05	GACGC
chr4_0512	NOP14	Nucleolar protein, forms a complex with Noc4p [Komagataella phaffii GS115]	1.16133	8.31426e-09	GACGC
chr2-1_0462	MTM1	Mitochondrial protein of the mitochondrial carrier family [Komagataella phaffii GS115]	1.15933	4.75476e-28	GACGC
chr1-4_0209	MRH4	Mitochondrial ATP-dependent RNA helicase of the DEAD-box family [Komagataella phaffii GS115]	1.15894	1.20363e-05
chr1-3_0153	TPN1	Plasma membrane pyridoxine (vitamin B6) transporter [Komagataella phaffii GS115]	1.15838	1.09127e-14	GACGC
chr1-4_0114	YML002W	UPF0507 protein PICST_55861 [Komagataella phaffii CBS 7435]	1.15798	2.89596e-10
chr3_1211	chr3_1211	hypothetical protein [Komagataella phaffii GS115]	1.15741	1.09124e-07
chr4_0803	RPF1	Nucleolar protein involved in the assembly of the large ribosomal subunit [Komagataella phaffii GS115]	1.15575	2.7112e-09	GACGC
chr3_0135	CST6	Basic leucine zipper (bZIP) transcription factor of the ATF	1.15492	2.1895e-80	GACGC
chr3_0656	BUD2	GTPase activating factor for Rsr1p	1.152	8.84138e-23
chr3_0412	ECM30	UPF0663 protein C17A5.16 [Komagataella phaffii CBS 7435]	1.15187	5.16092e-19
chr2-1_0803	JJJ3	Chaperone protein dnaJ [Komagataella phaffii CBS 7435]	1.15153	6.21794e-05
chr2-1_0366	SLA1	Cytoskeletal protein binding protein required for assembly of the cortical actin cytoskeleton [Komagataella phaffii GS115]	1.15138	4.09444e-43	GACGC
chr2-1_0506	PSF3	DNA replication complex GINS protein PSF3 [Komagataella phaffii CBS 7435]	1.15064	2.28286e-33
chr3_0498	chr3_0498	Actin-associated protein [Komagataella phaffii GS115]	1.1474	1.19559e-11
chr1-4_0442	RTC1	Putative protein of unknown function [Komagataella phaffii GS115]	1.14727	5.34332e-21
FragB_0044	HFI1	Transcriptional coactivator HFI1	1.14693	8.36258e-09
chr1-4_0287	SET2	Histone methyltransferase [Komagataella phaffii GS115]	1.14684	8.69764e-06	GACGC
chr3_1205	MDM20	TPR repeat-containing protein C12orf30 homolog [Komagataella phaffii CBS 7435]	1.14655	1.56647e-18
chr4_0714	PCP1	Mitochondrial serine protease [Komagataella phaffii GS115]	1.14638	2.75612e-45
FragB_0001	FragB_0001	hypothetical protein PP7435_Chr1-1480 [Komagataella phaffii CBS 7435]	1.1454	8.75228e-16
chr1-1_0445	ECM15	UPF0045 protein ECM15 [Komagataella phaffii CBS 7435]	1.14519	1.22334e-09
chr4_0195	RIO2	Essential serine kinase involved in the processing of the 20S pre-rRNA into mature 18S rRNA [Komagataella phaffii GS115]	1.14446	2.44966e-29
chr4_0694	ALY2	UPF0675 protein YJL084C [Komagataella phaffii CBS 7435]	1.14318	3.33748e-21
chr4_0192	FMO2	Flavin-containing monooxygenase [Komagataella phaffii GS115]	1.14307	9.39212e-49
chr3_0737	TFA2	TFIIE small subunit, involved in RNA polymerase II transcription initiation [Komagataella phaffii GS115]	1.14307	4.89742e-08	GACGC
chr1-4_0375	FPK1	protein-serine	1.14286	1.18141e-28
chr4_0851	chr4_0851	hypothetical protein [Komagataella phaffii GS115]	1.14284	8.50864e-254	GACGC
chr3_0676	UAP1	UDP-N-acetylglucosamine pyrophosphorylase [Komagataella phaffii GS115]	1.14259	6.6099e-37	GACGC
chr1-3_0211	DYS1	Deoxyhypusine synthase, catalyzes formation of deoxyhypusine [Komagataella phaffii GS115]	1.14067	5.02408e-11	GACGC
chr2-2_0355	CRC1	Mitochondrial inner membrane carnitine transporter [Komagataella phaffii GS115]	1.13967	1.51805e-65
chr2-1_0105	ARX1	Shuttling pre-60S factor [Komagataella phaffii GS115]	1.13917	1.96288e-22
chr4_0889	YME1	Mitochondrial member of the AAA family of ATPases [Komagataella phaffii CBS 7435]	1.13765	1.76294e-144
chr1-1_0289	chr1-1_0289	hypothetical protein [Komagataella phaffii GS115]	1.13716	6.85014e-13
chr2-2_0170	RSM25	mitochondrial 37S ribosomal protein RSM25 [Komagataella phaffii GS115]	1.13637	4.4103e-09
chr2-2_0150	LST8	Protein required for the transport of amino acid permease Gap1p from the Golgi to the cell surface [Komagataella phaffii GS115]	1.13518	2.0891e-07
chr3_1004	chr3_1004	hypothetical protein [Komagataella phaffii GS115]	1.13469	8.65e-05
chr1-3_0248	SWP1	Dolichyl-diphosphooligosaccharide--protein glycosyltransferase subunit swp1 [Komagataella phaffii CBS 7435]	1.13464	1.41338e-15	GACGC
chr3_1137	RAD33	DNA repair protein RAD33 [Komagataella phaffii CBS 7435]	1.13364	2.57624e-08
chr1-4_0395	SFU1	Transcriptional activator of genes regulated by nitrogen catabolite repression (NCR) [Komagataella phaffii GS115]	1.13276	1.79917e-32	GACGC
chr2-1_0287	ERV29	Protein localized to COPII-coated vesicles [Komagataella phaffii GS115]	1.13263	1.89726e-50
chr1-3_0069	RSN1	Uncharacterized protein RSN1 [Komagataella phaffii CBS 7435]	1.13182	3.96482e-38	GACGC
chr1-1_0427	YOR283W	phosphoglycerate mutase [Komagataella phaffii CBS 7435]	1.13103	1.04432e-09
chr2-1_0616	KEL3	repeat-containing protein 3 [Komagataella phaffii CBS 7435]	1.13099	7.13266e-09
chr3_0249	chr3_0249	hypothetical protein [Komagataella phaffii GS115]	1.13049	6.34578e-12	GACGC
chr3_1228	MOG1	Nuclear import protein MOG1 [Komagataella phaffii CBS 7435]	1.1298	4.56632e-48
chr1-3_0094	KGD2	Dihydrolipoyl transsuccinylase, component of the mitochondrial alpha-ketoglutarate dehydrogenase [Komagataella phaffii GS115]	1.1296	1.84224e-280	GACGC
chr4_0701	BYSL	Protein associated with U3 and U14 snoRNAs [Komagataella phaffii GS115]	1.12798	1.97934e-09
chr4_0284	TRX1	Cytoplasmic thioredoxin isoenzyme of the thioredoxin system [Komagataella phaffii GS115]	1.12728	6.1901e-102	GACGC
chr2-2_0190	BDP1	Essential subunit of RNA polymerase III transcription factor (TFIIIB), which is involved in transcri [Komagataella phaffii GS115]	1.12706	6.71132e-28
chr3_1165	SNF8	Vacuolar-sorting protein SNF8 [Komagataella phaffii CBS 7435]	1.127	1.54244e-16	GACGC
chr3_0352	FBX9	F-box protein HRT3 [Komagataella phaffii CBS 7435]	1.12608	6.33438e-14
chr4_0477	CAB5	dephospho-CoA kinase [Komagataella phaffii CBS 7435]	1.12568	2.11158e-10
chr3_0331	INT1	Protein involved in bud-site selection and required for axial budding pattern [Komagataella phaffii GS115]	1.12504	1.20927e-85	GACGC
chr4_0177	ECM3	Non-essential protein of unknown function [Komagataella phaffii GS115]	1.12421	1.58154e-23	GACGC
chr1-3_0095	chr1-3_0095	hypothetical protein [Komagataella phaffii GS115]	1.12393	1.51936e-14	GACGC
chr4_0315	SLN1	Histidine kinase osmosensor that regulates a MAP kinase cascade [Komagataella phaffii GS115]	1.12375	7.42196e-29
chr2-2_0310	STE13	Dipeptidyl aminopeptidase, Golgi integral membrane protein [Komagataella phaffii GS115]	1.1223	4.27512e-15
chr4_0913	YHR113W	similar to cytoplasmic aspartyl aminopeptidase [Komagataella phaffii CBS 7435]	1.12191	1.43609e-09
chr2-1_0367	BRN1	Essential protein required for chromosome condensation [Komagataella phaffii GS115]	1.12179	4.68896e-10	GACGC
chr3_0694	PAN1	Part of actin cytoskeleton-regulatory complex Pan1p-Sla1p-End3p [Komagataella phaffii GS115]	1.12167	2.97736e-112	GACGC
chr3_0651	RPA49	RNA polymerase I subunit A49 [Komagataella phaffii GS115]	1.12134	5.32408e-06	GACGC
chr1-1_0081	OAC1	Uncharacterized WD repeat-containing protein alr3466 [Komagataella phaffii CBS 7435]	1.12002	7.0062e-30
chr3_0231	chr3_0231	Uncharacterized protein R707 [Komagataella phaffii CBS 7435]	1.11944	4.34124e-17	GACGC
chr4_0979	RAG1	V(D)J recombination-activating protein 1 [Komagataella phaffii CBS 7435]	1.11916	0
chr3_0569	BPL1	Biotin:apoprotein ligase, covalently modifies proteins with the addition of biotin [Komagataella phaffii GS115]	1.11662	3.4169e-44
chr3_0372	CCC1	Protein CCC1 [Komagataella phaffii CBS 7435]	1.11635	4.268e-77	GACGC
chr1-3_0257	MAG1	3-methyl-adenine DNA glycosylase involved in protecting DNA against alkylating agents [Komagataella phaffii GS115]	1.11614	0.000383496
chr2-1_0572	VPS4	AAA-type ATPase that is regulated by Vta1p [Komagataella phaffii GS115]	1.11485	4.51986e-06
chr4_0808	NOP1	hypothetical protein PP7435_Chr4-0142 [Komagataella phaffii CBS 7435]	1.11485	4.45484e-24
chr2-1_0613	MDL2	Mitochondrial inner membrane half-type ATP-binding cassette (ABC) transporter [Komagataella phaffii GS115]	1.11446	8.68144e-12	GACGC
chr1-4_0026	COF1	hypothetical protein [Komagataella phaffii GS115]	1.11317	1.78329e-29	GACGC
chr1-4_0606	VPS8	Membrane-associated protein [Komagataella phaffii GS115]	1.11266	1.03566e-09	GACGC
chr1-1_0475	CIT1	citrate synthase [Komagataella phaffii CBS 7435]	1.11178	0	GACGC
chr2-1_0359	chr2-1_0359	NUHM (24 kDa) subunit of mitochondrial NADH:ubiquinone oxidoreductase (complex I) [Komagataella pastoris]	1.1117	4.17166e-137
chr2-1_0857	chr2-1_0857	1-aminocyclopropane-1-carboxylate oxidase 3 [Komagataella phaffii CBS 7435]	1.1108	4.25486e-11
chr3_0846	RAT1	Nuclear 5' to 3' single-stranded RNA exonuclease, involved in RNA metabolism [Komagataella phaffii GS115]	1.10992	6.62522e-20	GACGC
chr2-1_0235	PHO89	Pi cotransporter, active in early growth phase	1.10914	3.89796e-54
chr4_0486	chr4_0486	Alpha-ketoglutarate-dependent dioxygenase alkB homolog 3 [Komagataella phaffii CBS 7435]	1.10901	1.7061e-19	GACGC
FragB_0053	GCV2	glycine dehydrogenase (EC:1.4.4.2) [Komagataella phaffii CBS 7435]	1.10896	7.72994e-77	GACGC
chr1-3_0232	HOG1	Mitogen-activated protein kinase involved in osmoregulation via three independent osmosensors [Komagataella phaffii GS115]	1.10849	3.78008e-58	GACGC
chr3_0170	HCH1	Co-chaperone that binds to Hsp82p and activates its ATPase activity [Komagataella phaffii GS115]	1.10832	9.96656e-29	GACGC
chr1-4_0642	UTP11	U3 small nucleolar RNA-associated protein [Komagataella phaffii GS115]	1.10734	8.64474e-06
chr1-4_0281	TBF1	Telobox-containing general regulatory factor [Komagataella phaffii GS115]	1.10724	1.10845e-16
chr3_0665	chr3_0665	17-kDa component of the U4	1.10666	8.5921e-05	GACGC
chr4_0527	ECM7	Non-essential putative integral membrane protein [Komagataella phaffii GS115]	1.10631	7.87232e-08
chr4_0089	chr4_0089	hypothetical protein [Komagataella phaffii GS115]	1.10571	7.32102e-14
chr4_0091	KIP2	Kinesin-related motor protein involved in mitotic spindle positioning [Komagataella phaffii GS115]	1.10561	6.7581e-13
chr4_0885	RBA50	RNA polymerase II-associated protein 1 [Komagataella phaffii CBS 7435]	1.10504	6.74302e-52
chr2-1_0229	chr2-1_0229	Protein binding phosphatidylinositol 3-phosphate, involved in telomere-proximal repression of gene e [Komagataella phaffii GS115]	1.10474	1.30925e-270	GACGC
chr4_0997	SLX5	hypothetical protein [Komagataella phaffii GS115]	1.10468	8.08408e-27
chr2-1_0282	ZUO1	Cytosolic ribosome-associated chaperone [Komagataella phaffii GS115]	1.10441	2.43132e-26
chr4_0894	NMD2	Nonsense-mediated mRNA decay protein 2 [Komagataella phaffii GS115]	1.10353	1.46243e-24
chr1-4_0248	TIM23	Essential protein of the mitochondrial inner membrane, component of the mitochondrial import system [Komagataella phaffii GS115]	1.10328	1.99266e-06
chr1-4_0458	ilvD	Dihydroxyacid dehydratase [Komagataella phaffii GS115]	1.10291	4.54636e-26
chr3_0920	chr3_0920	1-phosphatidylinositol-3-phosphate 5-kinase [Komagataella phaffii CBS 7435]	1.1008	1.08532e-14
chr2-1_0195	RAD10	Single-stranded DNA endonuclease (with Rad1p), cleaves single-stranded DNA during nucleotide excisio [Komagataella phaffii GS115]	1.10049	3.59356e-11	GACGC
chr2-2_0193	LAC1	Ceramide synthase component [Komagataella phaffii GS115]	1.09939	1.13595e-08
chr2-1_0541	PAN3	Essential subunit of the Pan2p-Pan3p poly(A)-ribonuclease complex [Komagataella phaffii GS115]	1.09885	3.14598e-09
chr1-1_0471	OAC1	hypothetical protein [Komagataella phaffii GS115]	1.09801	2.64266e-27	GACGC
chr3_1013	FMP30	N-acyl-phosphatidylethanolamine-hydrolyzing phospholipase D [Komagataella phaffii CBS 7435]	1.09758	4.47652e-06	GACGC
chr4_0063	ERG4	C-24(28) sterol reductase, catalyzes the final step in ergosterol biosynthesis [Komagataella phaffii GS115]	1.09589	1.26078e-14
chr1-4_0693	chr1-4_0693	Midasin [Komagataella phaffii CBS 7435]	1.09571	5.21408e-05
chr1-1_0466	chr1-1_0466	hypothetical protein [Komagataella phaffii GS115]	1.09565	1.25246e-07
chr3_0923	MAC1	Copper-sensing transcription factor [Komagataella phaffii GS115]	1.09497	2.83316e-07	GACGC
chr1-4_0188	YHB1	Nitric oxide oxidoreductase, flavohemoglobin involved in nitric oxide detoxification [Komagataella phaffii GS115]	1.09494	5.34794e-76
chr2-2_0290	CYT2	Cytochrome c1 heme lyase, involved in maturation of cytochrome c1 [Komagataella phaffii GS115]	1.0943	3.5251e-13	GACGC
chr1-4_0311	SDA1	Highly conserved nuclear protein required for actin cytoskeleton organization [Komagataella phaffii GS115]	1.09351	2.55758e-13
FragB_0009	GCV3	H subunit of the mitochondrial glycine decarboxylase complex [Komagataella phaffii GS115]	1.09287	4.50478e-43	GACGC
chr1-1_0238	chr1-1_0238	Protein whose overexpression affects chromosome stability, potential Cdc28p substrate [Komagataella phaffii GS115]	1.09277	1.8251e-25
chr2-2_0031	RRG9	RecName: Full=Required for respiratory growth protein 9, mitochondrial	1.09198	3.25956e-12
chr2-2_0384	NBP35	Essential iron-sulfur cluster binding protein localized in the cytoplasm [Komagataella phaffii GS115]	1.09129	4.79294e-22	GACGC
chr2-2_0216	PTC2	Type 2C protein phosphatase [Komagataella phaffii GS115]	1.09118	2.2736e-47
chr2-2_0474	chr2-2_0474	threonine-protein kinase MRCK beta	1.09115	7.45696e-07	GACGC
chr3_0008	chr3_0008	hypothetical protein [Komagataella phaffii GS115]	1.09106	6.42888e-42
chr2-1_0452	chr2-1_0452	Myosin-10, non-muscle IIb	1.08813	5.37396e-07
chr1-1_0112	PDR6	Karyopherin beta, responsible for the import of the Toa1p-Toa2p complex into the nucleus [Komagataella phaffii GS115]	1.08746	1.9617e-21
chr4_0604	CLB4	B-type cyclin involved in cell cycle progression [Komagataella phaffii GS115]	1.08666	3.79778e-18	GACGC
chr2-1_0284	ELP4	Subunit of Elongator complex, which is required for modification of wobble nucleosides in tRNA [Komagataella phaffii GS115]	1.08608	1.5726e-15
chr1-4_0113	SGTA	Small glutamine-rich tetratricopeptide repeat-containing protein alpha [Komagataella phaffii CBS 7435]	1.08601	3.12656e-103
chr3_0496	PRP2	RNA-dependent ATPase in the DEAH-box family [Komagataella phaffii GS115]	1.0858	9.74504e-23	GACGC
chr3_0534	SEC65	Subunit of the signal recognition particle (SRP), involved in protein targeting to the ER [Komagataella phaffii GS115]	1.08498	3.2168e-12	GACGC
chr2-1_0867	YNL134C	hypothetical protein [Komagataella phaffii GS115]	1.0843	2.27578e-43	GACGC
chr1-1_0456	chr1-1_0456	Molybdopterin-converting factor subunit 2 [Komagataella phaffii CBS 7435]	1.08429	6.42508e-22	GACGC
chr2-2_0480	TRR1	thioredoxin reductase 1 [Komagataella pastoris]	1.08369	0
chr2-1_0370	SWC4	Component of the Swr1p complex that incorporates Htz1p into chromatin [Komagataella phaffii GS115]	1.08361	3.4559e-15	GACGC
chr2-1_0209	RNR3	One of two large regulatory subunits of ribonucleotide-diphosphate reductase [Komagataella phaffii GS115]	1.08294	4.9792e-09	GACGC
chr1-3_0207	CIA1	Essential protein involved in assembly of cytosolic and nuclear iron-sulfur proteins [Komagataella phaffii GS115]	1.08264	6.13572e-06
chr3_0831	LSC1	Alpha subunit of succinyl-CoA ligase [Komagataella phaffii GS115]	1.08189	1.35523e-32
chr2-1_0830	PEP7	hypothetical protein [Komagataella phaffii GS115]	1.08177	2.49166e-08
chr2-2_0108	chr2-2_0108	5'-3' exoribonuclease 2 [Komagataella phaffii CBS 7435]	1.08118	5.65594e-19
chr4_0198	ERG2	C-8 sterol isomerase [Komagataella phaffii GS115]	1.08086	6.02098e-06	GACGC
chr1-4_0192	CDC7	DDK (Dbf4-dependent kinase) catalytic subunit [Komagataella phaffii GS115]	1.08066	2.27036e-05	GACGC
FragB_0028	DDC1	DNA damage checkpoint protein 1 [Komagataella phaffii CBS 7435]	1.07992	6.97786e-14	GACGC
chr1-1_0211	VPS13	Vacuolar protein sorting-associated protein 13 [Komagataella phaffii CBS 7435]	1.07988	6.07544e-199
chr3_0328	COA2	hypothetical protein [Komagataella phaffii GS115]	1.07938	1.01919e-06
chr3_0256	PCF11	mRNA 3' end processing factor [Komagataella phaffii GS115]	1.0792	5.06526e-28
chr3_0610	chr3_0610	hypothetical protein [Komagataella phaffii GS115]	1.07911	9.9875e-10	GACGC
chr1-4_0698	ZRG17	Protein ZRG17 [Komagataella phaffii CBS 7435]	1.07775	3.73886e-06	GACGC
chr4_0175	IRC21	Putative protein of unknown function [Komagataella phaffii GS115]	1.07763	5.5375e-08	GACGC
chr4_0866	ISC1	Mitochondrial membrane localized inositol phosphosphingolipid phospholipase C [Komagataella phaffii GS115]	1.0774	3.11514e-16
chr1-1_0265	PHO4	Transcription factor BEE 2 [Komagataella phaffii CBS 7435]	1.07724	1.32557e-17	GACGC
chr2-2_0263	IKI3	Subunit of Elongator complex, which is required for modification of wobble nucleosides in tRNA [Komagataella phaffii GS115]	1.07672	2.76894e-30
chr3_1188	NUE1	NADH dehydrogenase (ubiquinone) 1 alpha subcomplex 9 [Komagataella phaffii CBS 7435]	1.07644	2.14294e-52
chr2-1_0123	ISM1	Mitochondrial isoleucyl-tRNA synthetase, null mutant is deficient in respiratory growth [Komagataella phaffii GS115]	1.07632	1.03072e-14
c034_0032	GAS3	Glycolipid-anchored surface protein [Komagataella pastoris]	1.07597	2.64058e-23
chr2-1_0453	ALD2	Cytoplasmic aldehyde dehydrogenase, involved in ethanol oxidation and beta-alanine biosynthesis [Komagataella phaffii GS115]	1.07541	2.12674e-29
chr1-4_0189	YJR107W	Putative protein of unknown function [Komagataella phaffii GS115]	1.0752	1.0306e-16	GACGC
chr1-3_0023	DAL1	allantoinase [Komagataella phaffii GS115]	1.0748	1.54637e-29
chr3_0353	MOH1	hypothetical protein [Komagataella phaffii GS115]	1.07456	7.09046e-10	GACGC
chr1-3_0170	MET32	Zinc finger protein 287 [Komagataella phaffii CBS 7435]	1.07402	2.39082e-22
chr2-1_0051	chr2-1_0051	hypothetical protein PP7435_Chr2-1256 [Komagataella phaffii CBS 7435]	1.07376	9.90004e-06
chr2-1_0139	PET123	Mitochondrial ribosomal protein of the small subunit [Komagataella phaffii GS115]	1.07333	2.4968e-11	GACGC
chr3_0136	STP22	Component of the ESCRT-I complex, which is involved in ubiquitin-dependent sorting of proteins into [Komagataella phaffii GS115]	1.07328	2.68784e-06
chr3_0274	SEC22	R-SNARE protein [Komagataella phaffii GS115]	1.07298	0.000192415	GACGC
chr1-3_0117	chr1-3_0117	NI9M (B9) subunit of mitochondrial NADH:ubiquinone oxidoreductase (complex I) [Komagataella pastoris]	1.07271	3.77558e-10
chr2-2_0353	FAR11	Factor arrest protein 11 [Komagataella phaffii CBS 7435]	1.07237	8.87662e-08
chr1-4_0454	chr1-4_0454	COP9 signalosome complex subunit 2 [Komagataella phaffii GS115]	1.07148	5.66184e-36	GACGC
chr2-1_0467	chr2-1_0467	Uncharacterized protein C26A3.14c [Komagataella phaffii CBS 7435]	1.07145	5.75722e-09
chr1-4_0288	IFH1	Midasin [Komagataella phaffii CBS 7435]	1.07119	1.91528e-53	GACGC
chr2-1_0862	CYK1	cysteine synthase A [Komagataella phaffii CBS 7435]	1.07103	2.93098e-21
chr3_0066	MXR1	Peptide methionine sulfoxide reductase, reverses the oxidation of methionine residues [Komagataella phaffii GS115]	1.07054	0
chr1-1_0260	PGA2	Uncharacterized protein C27.01c [Komagataella phaffii CBS 7435]	1.07047	8.87662e-08
chr2-1_0030	DBP3	Putative ATP-dependent RNA helicase of the DEAD-box family involved in ribosomal biogenesis [Komagataella phaffii GS115]	1.07001	4.89248e-09	GACGC
chr3_1161	BRO1	Vacuolar protein-sorting protein bro1 [Komagataella phaffii CBS 7435]	1.0698	7.09346e-32
chr4_0178	DUS3	Dihydrouridine synthase [Komagataella phaffii GS115]	1.0695	1.98449e-12
chr4_0144	chr4_0144	hypothetical protein PP7435_Chr4-0871 [Komagataella phaffii CBS 7435]	1.06887	7.23434e-29
chr2-1_0457	TPT	Protein involved in ER-to-Golgi transport [Komagataella phaffii GS115]	1.06785	3.21734e-67
chr1-4_0230	GUF1	GTP-binding protein lepA [Komagataella phaffii CBS 7435]	1.06767	0.000116076
chr3_0022	DAL4	Allantoin permease [Komagataella phaffii GS115]	1.06661	2.36142e-24
chr3_0693	gpmA	Tetrameric phosphoglycerate mutase [Komagataella phaffii GS115]	1.06653	2.98702e-41
chr3_0999	ALG8	Glucosyl transferase, involved in N-linked glycosylation [Komagataella phaffii GS115]	1.06644	2.81936e-13
chr1-4_0058	YOR356W	Mitochondrial protein with similarity to flavoprotein-type oxidoreductases [Komagataella phaffii GS115]	1.06615	3.77028e-27	GACGC
chr2-2_0240	MRPL9	mitochondrial 54S ribosomal protein YmL9 [Komagataella phaffii GS115]	1.06597	5.434e-08
chr1-4_0156	chr1-4_0156	hypothetical protein [Komagataella phaffii GS115]	1.06571	1.08328e-08
chr1-4_0150	TKL1	Transketolase, similar to Tkl2p [Komagataella phaffii GS115]	1.06499	1.70816e-152	GACGC
chr3_0308	PSO2	Required for a post-incision step in the repair of DNA single and double-strand breaks [Komagataella phaffii GS115]	1.06474	7.5985e-30	GACGC
chr4_0605	YCR051W	Ankyrin-2 [Komagataella phaffii CBS 7435]	1.06456	9.99564e-07	GACGC
chr3_1192	HXK1	hypothetical protein [Komagataella phaffii GS115]	1.06319	0.000519954	GACGC
chr2-2_0354	SPC98	Component of the microtubule-nucleating Tub4p (gamma-tubulin) complex [Komagataella phaffii GS115]	1.06242	2.82532e-08
chr1-4_0596	RTF1	Subunit of the RNA polymerase II-associated Paf1 complex [Komagataella phaffii GS115]	1.06226	1.04628e-34
chr2-2_0171	chr2-2_0171	Pentatricopeptide repeat-containing protein At1g63130, mitochondrial [Komagataella phaffii CBS 7435]	1.06221	1.56619e-09
chr4_0276	FRS2	Alpha subunit of cytoplasmic phenylalanyl-tRNA synthetase [Komagataella phaffii GS115]	1.06188	4.9813e-18
chr2-1_0039	SEC8	Essential 121kDa subunit of the exocyst complex (Sec3p, Sec5p, Sec6p, Sec8p, Sec10p, Sec15p, Exo70p [Komagataella phaffii GS115]	1.0614	5.70924e-12
chr1-4_0380	PIK1	Phosphatidylinositol 4-kinase [Komagataella phaffii GS115]	1.06114	1.99254e-17
chr1-1_0134	YKL077W	Uncharacterized protein YKL077W [Komagataella phaffii CBS 7435]	1.06105	0
chr2-1_0378	DBP8	ATP-dependent RNA helicase [Komagataella phaffii CBS 7435]	1.05928	7.01074e-05
chr3_0893	SCH9	Protein kinase involved in transcriptional activation of osmostress-responsive genes [Komagataella phaffii GS115]	1.05826	2.02248e-72
chr2-2_0440	HIT1	Protein of unknown function, required for growth at high temperature [Komagataella phaffii GS115]	1.0582	5.11856e-17
chr4_0735	RPC25	RNA polymerase III subunit C25, required for transcription initiation [Komagataella phaffii GS115]	1.05793	0.000369962
chr3_0946	RSM10	mitochondrial 37S ribosomal protein RSM10 [Komagataella phaffii GS115]	1.05765	1.3504e-05
chr1-1_0029	YER163C	Cation transport regulator-like protein [Komagataella phaffii CBS 7435]	1.05712	1.94645e-26
chr2-1_0490	chr2-1_0490	Nitrogen catabolite repression transcriptional regulator [Komagataella phaffii GS115]	1.0559	0	GACGC
chr4_0402	CKB1	Beta regulatory subunit of casein kinase 2, a Ser	1.0554	1.80294e-09
chr3_0614	SFB2	Component of the Sec23p-Sec24p heterodimeric complex of the COPII vesicle coat [Komagataella phaffii GS115]	1.05526	2.09786e-94
chr3_0899	THR1	Homoserine kinase, conserved protein required for threonine biosynthesis [Komagataella phaffii GS115]	1.05481	8.11432e-17
chr3_0455	chr3_0455	hypothetical protein [Komagataella phaffii GS115]	1.0546	5.0124e-05
chr1-1_0322	QCR7	Subunit 7 of the ubiquinol cytochrome-c reductase complex [Komagataella phaffii GS115]	1.05459	4.61608e-67
chr3_0969	TRZ1	tRNase Z, involved in RNA processing [Komagataella phaffii GS115]	1.05445	1.05986e-08
chr3_1009	chr3_1009	hypothetical protein [Komagataella phaffii GS115]	1.05351	2.15852e-47
chr1-1_0296	RSM18	Mitochondrial ribosomal protein of the small subunit [Komagataella phaffii GS115]	1.05273	4.239e-05	GACGC
chr1-3_0306	PEP5	Vacuolar protein sorting-associated protein 11 homolog [Komagataella phaffii CBS 7435]	1.0527	9.3991e-19
chr2-1_0848	chr2-1_0848	Uncharacterized protein YGR235C [Komagataella phaffii CBS 7435]	1.05237	1.21188e-21	GACGC
chr2-1_0518	STI1	Hsp90 cochaperone, interacts with the Ssa group of the cytosolic Hsp70 chaperones [Komagataella phaffii GS115]	1.05202	0
chr2-2_0457	chr2-2_0457	hypothetical protein [Komagataella phaffii GS115]	1.05085	4.2074e-19	GACGC
chr1-1_0011	ERO1	Thiol oxidase required for oxidative protein folding in the endoplasmic reticulum [Komagataella phaffii GS115]	1.05077	6.3051e-41	GACGC
chr4_0619	FTH2	Plasma membrane iron permease [Komagataella phaffii CBS 7435]	1.05063	2.76062e-08
chr4_0596	YKR051W	Putative protein of unknown function [Komagataella phaffii GS115]	1.05063	1.99403e-11	GACGC
chr2-1_0260	chr2-1_0260	hypothetical protein [Komagataella phaffii GS115]	1.04996	2.12546e-24
chr1-3_0082	YIF1	Integral membrane protein [Komagataella phaffii GS115]	1.04965	1.1194e-24
FragB_0063	PFS2	Polyadenylation factor subunit 2 [Komagataella phaffii GS115]	1.04936	1.44152e-11
chr2-1_0279	TGL3	Patatin-like phospholipase domain-containing protein NFIA_019760 [Komagataella phaffii CBS 7435]	1.04923	1.29759e-150
chr3_0984	IWR1	Protein of unknown function, deletion causes hypersensitivity to the K1 killer toxin [Komagataella phaffii GS115]	1.04911	5.3685e-14	GACGC
chr1-3_0051	RDS1	Sterol uptake control protein 2 [Komagataella phaffii CBS 7435]	1.04885	3.78446e-34	GACGC
chr2-2_0125	RDS1	Subunit of a Golgi mannosyltransferase complex that also contains Anp1p, Mnn9p, Mnn10p, and Hoc1p [Komagataella phaffii GS115]	1.04814	1.91426e-23
chr4_0518	TFG1	TFIIF (Transcription Factor II) largest subunit [Komagataella phaffii GS115]	1.04788	2.3234e-88
chr4_0835	chr4_0835	Protein required for respiratory growth and stability of the mitochondrial genome [Komagataella phaffii GS115]	1.04786	0.000187739	GACGC
chr2-2_0331	chr2-2_0331	Zonadhesin [Komagataella phaffii CBS 7435]	1.04698	6.74026e-42
chr1-4_0208	FMP52	RNA helicase [Komagataella phaffii GS115]	1.04622	9.50502e-49	GACGC
chr4_0535	NBM4	NB4M (B14) subunit of mitochondrial NADH:ubiquinone oxidoreductase (complex I) [Komagataella pastoris]	1.04591	5.22548e-16
chr2-2_0188	CWC2	Protein involved in pre-mRNA splicing, component of a complex containing Cef1p [Komagataella phaffii GS115]	1.04429	9.55348e-05	GACGC
chr4_0989	PXL1	Paxillin-like protein 1 [Komagataella phaffii CBS 7435]	1.04424	2.5659e-06
chr3_0986	YJU3	Serine hydrolase with sequence similarity to monoglyceride lipase (MGL) [Komagataella phaffii GS115]	1.04399	2.19826e-25
chr3_0851	MRE11	Subunit of a complex with Rad50p and Xrs2p (MRX complex) [Komagataella phaffii GS115]	1.04309	4.36874e-18
chr3_0222	TPL1	3-hydroxyacyl-CoA dehydratase [Komagataella phaffii GS115]	1.04289	3.1658e-18
chr1-4_0453	chr1-4_0453	Protein translocase subunit secA [Komagataella phaffii CBS 7435]	1.04205	2.21464e-07
chr4_0236	chr4_0236	methylenetetrahydrofolate dehydrogenase (NADP+)	1.04197	7.40198e-37
chr1-3_0155	MRN1	Uncharacterized RNA-binding protein YPL184C [Komagataella phaffii CBS 7435]	1.04191	4.45396e-14
chr1-4_0392	SNO1	glutamine amidotransferase [Komagataella phaffii CBS 7435]	1.04142	1.26611e-12
chr3_0073	SCT1	Glycerol 3-phosphate	1.04124	9.32364e-74	GACGC
chr2-2_0194	SSN8	Cyclin-like component of the RNA polymerase II holoenzyme [Komagataella phaffii GS115]	1.04095	1.32311e-06
chr3_0553	chr3_0553	hypothetical protein [Komagataella phaffii GS115]	1.04094	1.82553e-25	GACGC
chr1-1_0040	UBP7	Ubiquitin carboxyl-terminal hydrolase [Komagataella phaffii GS115]	1.04089	1.53984e-94	GACGC
chr3_0585	chr3_0585	NUKM (PSST) subunit of mitochondrial NADH:ubiquinone oxidoreductase (complex I) [Komagataella pastoris]	1.04005	2.50804e-41	GACGC
chr2-1_0687	TFP3	Vacuolar ATPase V0 domain subunit c', involved in proton transport activity [Komagataella phaffii GS115]	1.03977	6.32652e-19
chr4_0826	RPC40	RNA polymerase subunit, common to RNA polymerase I and III [Komagataella phaffii GS115]	1.03961	3.44602e-10	GACGC
chr3_0868	FBP1	Fructose-1,6-bisphosphatase, key regulatory enzyme in the gluconeogenesis pathway [Komagataella phaffii GS115]	1.03926	1.91686e-114
chr2-1_0384	MRPS28	mitochondrial 37S ribosomal protein MRPS28 [Komagataella phaffii GS115]	1.03832	3.83566e-12
chr3_0692	chr3_0692	Uncharacterized protein y4nL [Komagataella phaffii CBS 7435]	1.03626	1.73233e-21	GACGC
chr1-1_0080	MUB1	Protein of unknown function, deletion causes multi-budding phenotype [Komagataella phaffii GS115]	1.03578	9.80614e-61
chr1-1_0430	ADE4	Phosphoribosylpyrophosphate amidotransferase [Komagataella phaffii GS115]	1.03534	2.06462e-15	GACGC
chr2-2_0462	NDH	NUBM (51 kDa) subunit of mitochondrial NADH:ubiquinone oxidoreductase (complex I) [Komagataella pastoris]	1.03449	1.35144e-237
chr2-1_0694	RIX1	Acyltransferase that catalyzes diacylglycerol esterification [Komagataella phaffii GS115]	1.03441	0.000426122
chr2-1_0834	LPE10	Mitochondrial inner membrane magnesium transporter mrs2 [Komagataella phaffii CBS 7435]	1.03408	9.47632e-14
chr3_0329	YKU70	Subunit of the telomeric Ku complex (Yku70p-Yku80p) [Komagataella phaffii GS115]	1.03385	3.52834e-07	GACGC
chr4_0012	chr4_0012	hypothetical protein [Komagataella phaffii GS115]	1.03368	2.32372e-55
chr2-1_0237	YDR336W	tRNA modification GTPase mnmE [Komagataella phaffii CBS 7435]	1.03357	8.56672e-31	GACGC
FragB_0020	VPS70	Vacuolar protein sorting-associated protein 70 [Komagataella phaffii GS115]	1.03242	1.01078e-21
chr1-1_0432	ILV5	Acetohydroxyacid reductoisomerase [Komagataella phaffii GS115]	1.03221	6.91614e-132	GACGC
chr3_0301	VPS53	Component of the GARP (Golgi-associated retrograde protein) complex [Komagataella phaffii GS115]	1.03188	2.27324e-16
chr3_1075	GIS3	hypothetical protein [Komagataella phaffii GS115]	1.03162	1.42827e-38	GACGC
chr4_0229	TRF4	Catalytic subunit of TRAMP (Trf4/Pap2p-Mtr4p-Air1p/2p) [Komagataella phaffii GS115]	1.03126	1.76035e-13
chr4_0394	MEX67	Poly(A)RNA binding protein involved in nuclear mRNA export [Komagataella phaffii GS115]	1.03084	2.59464e-14	GACGC
chr2-2_0218	PTH2	One of two (see also PTH1) mitochondrially-localized peptidyl-tRNA hydrolases [Komagataella phaffii GS115]	1.02992	2.6455e-59
chr3_0698	GEM1	Evolutionarily-conserved tail-anchored outer mitochondrial membrane GTPase [Komagataella phaffii GS115]	1.02954	8.65182e-13	GACGC
chr2-2_0166	RBP2	JmjC domain family histone demethylase [Komagataella phaffii GS115]	1.02926	5.81908e-153
chr4_0602	chr4_0602	RecName: Full=Autophagy-related protein 37[Komagataella phaffii GS115]	1.02892	4.3889e-173	GACGC
chr1-4_0088	chr1-4_0088	hypothetical protein PP7435_Chr1-0860 [Komagataella phaffii CBS 7435]	1.02868	1.78257e-05
chr3_1160	BSD2	hypothetical protein [Komagataella phaffii GS115]	1.02861	2.18134e-38
chr3_0629	CHL1	Conserved nuclear protein required to establish sister-chromatid pairing during S-phase [Komagataella phaffii GS115]	1.02738	7.81426e-07
chr4_0774	chr4_0774	hypothetical protein [Komagataella phaffii GS115]	1.02726	1.27603e-05	GACGC
chr3_1240	PRP45	Pre-mRNA-processing protein 45 [Komagataella phaffii CBS 7435]	1.02717	0.000215722
chr1-4_0626	YPT10	GTP-binding protein YPT10 [Komagataella phaffii GS115]	1.02697	1.27603e-05
chr4_0745	TFB1	Subunit of TFIIH and nucleotide excision repair factor 3 complexes [Komagataella phaffii GS115]	1.02572	8.00858e-08
chr3_0127	YPK2	Protein kinase with similarityto serine	1.02541	8.13436e-113
chr3_1070	NUP84	Subunit of the nuclear pore complex (NPC) [Komagataella phaffii GS115]	1.0252	3.73274e-24	GACGC
chr3_0756	TPC1	Mitochondrial membrane transporter [Komagataella phaffii GS115]	1.02471	2.61572e-12	GACGC
chr2-1_0446	HRI1	Uncharacterized protein YLR301W [Komagataella phaffii CBS 7435]	1.02455	6.62282e-07	GACGC
chr1-4_0175	HMI1	Mitochondrial inner membrane localized ATP-dependent DNA helicase [Komagataella phaffii GS115]	1.0239	1.34009e-46
chr1-4_0289	chr1-4_0289	Eukaryotic translation initiation factor 3 subunit F [Komagataella phaffii CBS 7435]	1.02263	2.84848e-25
chr3_1106	YML020W	Uncharacterized protein YML020W [Komagataella phaffii CBS 7435]	1.0225	1.2157e-20	GACGC
chr2-1_0868	POL5	DNA polymerase phi subunit [Komagataella phaffii CBS 7435]	1.02214	3.97272e-06	GACGC
chr3_0888	YBR2	Solute carrier family 2, facilitated glucose transporter member 3 [Komagataella phaffii CBS 7435]	1.02135	2.44216e-14
chr3_0696	chr3_0696	hypothetical protein PP7435_Chr3-0504 [Komagataella phaffii CBS 7435]	1.02026	3.16844e-13	GACGC
chr1-3_0009	chr1-3_0009	hypothetical protein PP7435_Chr1-0005 [Komagataella phaffii CBS 7435]	1.02013	3.9432e-63
chr3_1073	PEX3	Peroxisomal membrane protein (PMP) [Komagataella phaffii GS115]	1.01806	1.78976e-125	GACGC
chr3_0740	chr3_0740	Protein SFI1 [Komagataella phaffii CBS 7435]	1.01779	1.33704e-24
chr2-1_0418	HSH155	U2-snRNP associated splicing factor [Komagataella phaffii GS115]	1.01768	4.24426e-13
chr3_0729	PTP1	Phosphotyrosine-specific protein phosphatase [Komagataella phaffii GS115]	1.01713	1.07756e-07	GACGC
chr2-2_0239	AIR2	RING finger protein that interacts with the arginine methyltransferase Hmt1p [Komagataella phaffii GS115]	1.01665	3.36926e-05
FragB_0071	GAA1	Protein CSF1 [Komagataella phaffii CBS 7435]	1.01626	4.24426e-13
c034_0026	c034_0026	hypothetical protein with Armadillo-like helical domain [Komagataella pastoris]	1.01614	5.5766e-08
chr3_0988	chr3_0988	elongation factor EF-1 alpha subunit [Komagataella phaffii CBS 7435]	1.01594	1.52115e-24
chr3_0383	chr3_0383	Protein polybromo-1 [Komagataella phaffii CBS 7435]	1.0156	3.8396e-05	GACGC
chr2-1_0240	chr2-1_0240	Zinc finger protein 420 [Komagataella phaffii CBS 7435]	1.01523	9.3748e-23
chr4_0660	chr4_0660	Muscle M-line assembly protein unc-89 [Komagataella phaffii CBS 7435]	1.01475	2.03696e-05
chr3_0502	chr3_0502	hypothetical protein PP7435_Chr3-0706 [Komagataella phaffii CBS 7435]	1.01451	1.1513e-18
chr4_0071	chr4_0071	Protein SHQ1 [Komagataella phaffii CBS 7435]	1.01372	1.83853e-09
chr2-1_0247	SMY1	Kinesin-related motor protein involved in mitotic spindle positioning [Komagataella phaffii GS115]	1.01343	1.89853e-16	GACGC
chr3_0376	GARS	Cytoplasmic and mitochondrial glycyl-tRNA synthase [Komagataella phaffii GS115]	1.0129	6.65938e-57
chr3_1155	hgpC	Hemoglobin and hemoglobin-haptoglobin-binding protein C [Komagataella phaffii CBS 7435]	1.01272	0.000411432	GACGC
chr2-1_0236	SRX1	Sulfiredoxin, contributes to oxidative stress resistance by reducing cysteine-sulfinic acid groups i [Komagataella phaffii GS115]	1.01253	2.85552e-43
chr1-1_0025	RAD4	DNA repair protein [Komagataella phaffii GS115]	1.01119	2.24414e-56
chr2-1_0489	ITR2	Myo-inositol transporter with strong similarity to the major myo-inositol transporter Itr1p [Komagataella phaffii GS115]	1.01116	0
chr1-4_0176	POP3	Ribonucleases P	1.0108	8.4596e-51	GACGC
chr4_0667	UTP14	Nucleolar protein, component of the small subunit (SSU) processome containing the U3 snoRNA [Komagataella phaffii GS115]	1.0107	2.72648e-17	GACGC
chr3_0715	POM152	Nuclear pore membrane glycoprotein [Komagataella phaffii GS115]	1.01069	2.76092e-10
chr3_1107	MON1	Protein required for fusion of cvt-vesicles and autophagosomes with the vacuole [Komagataella phaffii GS115]	1.00969	1.16772e-62
chr1-3_0058	chr1-3_0058	hypothetical protein [Komagataella phaffii GS115]	1.00884	4.02816e-09	GACGC
chr3_0586	MRS6	Rab escort protein, forms a complex with the Ras-like small GTPase Ypt1p [Komagataella phaffii GS115]	1.00843	1.81222e-21
chr3_0739	MLH3	Protein involved in DNA mismatch repair and crossing-over during meiotic recombination [Komagataella phaffii GS115]	1.00789	1.77551e-09
chr1-3_0141	TMN3	Protein with a role in cellular adhesion and filamentous growth [Komagataella phaffii GS115]	1.00784	3.79738e-25
chr1-3_0278	chr1-3_0278	hypothetical protein PP7435_Chr1-0284 [Komagataella phaffii CBS 7435]	1.00732	0.000148206
chr3_0703	MIP1	DNA polymerase gamma [Komagataella phaffii GS115]	1.00648	0.000411432
chr3_0238	ARC18	Subunit of the ARP2	1.00632	3.21502e-34	GACGC
chr3_0294	PRO1	Gamma-glutamyl kinase [Komagataella phaffii GS115]	1.00583	1.50733e-09
chr2-1_0434	chr2-1_0434	DNA-directed RNA polymerase II subunit RPB1 [Komagataella phaffii CBS 7435]	1.00578	3.30744e-28
chr4_0423	NOG2	Putative GTPase that associates with pre-60S ribosomal subunits in the nucleolus [Komagataella phaffii GS115]	1.00532	4.36612e-15
chr1-4_0190	YJL163C	Uncharacterized membrane protein YJL163C [Komagataella phaffii CBS 7435]	1.00522	1.3723e-130	GACGC
chr1-3_0093	YOR022C	phospholipase [Komagataella phaffii GS115]	1.00511	1.69076e-23
chr1-3_0235	INP54	Phosphatidylinositol 4,5-bisphosphate 5-phosphatase with a role in secretio [Komagataella phaffii GS115]	1.00435	4.94188e-36
chr4_0689	RKM1	SET-domain lysine-N-methyltransferase [Komagataella phaffii GS115]	1.00396	4.36612e-15	GACGC
chr1-4_0391	chr1-4_0391	Oligopeptide transporter [Komagataella phaffii GS115]	1.00372	1.65163e-12
chr3_1054	TIF3	Probable RNA-binding protein sce3 [Komagataella phaffii CBS 7435]	1.00369	8.63754e-16
chr2-2_0307	TOF2	Muscle M-line assembly protein unc-89 [Komagataella phaffii CBS 7435]	1.00368	2.42844e-19
chr2-1_0869	KAR9	hypothetical protein [Komagataella phaffii GS115]	1.0033	6.07276e-12	GACGC
chr3_0399	LCB5	Minor sphingoid long-chain base kinase [Komagataella phaffii GS115]	1.00325	6.07276e-12
chr3_1229	SEC5	Exocyst complex component SEC5 [Komagataella phaffii CBS 7435]	1.00289	3.05172e-12	GACGC
chr1-1_0120	TCB3	Lipid-binding protein, localized to the bud via specific mRNA transport [Komagataella phaffii GS115]	1.00216	3.98322e-213
chr1-4_0690	chr1-4_0690	AP-3 complex subunit delta-1 [Komagataella phaffii CBS 7435]	1.00171	1.01388e-12
chr4_0635	VTA1	Callose synthase 3 [Komagataella phaffii CBS 7435]	1.00165	1.01388e-12
chr2-1_0566	YJR054W	Uncharacterized vacuolar membrane protein YJR054W [Komagataella phaffii CBS 7435]	1.00095	1.2799e-22
chr3_0734	chr3_0734	Histone-lysine N-methyltransferase MLL3 [Komagataella phaffii CBS 7435]	1.0005	7.64182e-76
chr1-4_0009	FOL3	Dihydrofolate synthetase [Komagataella phaffii GS115]	1	2.25042e-21
chr1-4_0099	PTR3	Component of the SPS plasma membrane amino acid sensor system (Ssy1p-Ptr3p-Ssy5p) [Komagataella phaffii GS115]	1	4.5432e-05	GACGC
FragB_0067	FragB_0067	Cell surface glycoprotein 1 [Komagataella phaffii CBS 7435]	1	2.20374e-12	GACGC
chr1-1_0033	OPI1	Transcriptional repressor OPI1 [Komagataella phaffii CBS 7435]	-1.00422	0	GACGC
chr2-2_0272	PXA2	Subunit of a heterodimeric peroxisomal ATP-binding cassette transporter complex (Pxa1p-Pxa2p) [Komagataella phaffii GS115]	-1.00948	0
chr4_0013	BGL7	beta-glucosidase [Komagataella phaffii CBS 7435]	-1.01013	3.14906e-115
chr4_0045	SCM3	Muscle M-line assembly protein unc-89 [Komagataella phaffii CBS 7435]	-1.01027	6.11658e-18
chr4_0207	chr4_0207	hypothetical protein PP7435_Chr4-0801 [Komagataella phaffii CBS 7435]	-1.02008	9.0556e-10
chr1-4_0674	DBI	Acyl-CoA-binding protein [Komagataella phaffii CBS 7435]	-1.02563	5.41784e-52
chr1-1_0337	RPL37A	60S ribosomal protein L37 [Komagataella phaffii GS115]	-1.02611	0.000277614
chr4_0115	TPM2	Minor isoform of tropomyosin, binds to and stabilizes actin cables and filaments [Komagataella phaffii GS115]	-1.03218	8.07744e-55
chr1-4_0570	GAL2	High-affinity glucose transporter of the major facilitator superfamily [Komagataella phaffii GS115]	-1.03384	1.30101e-180	GACGC
chr2-1_0143	ISU1	Conserved protein of the mitochondrial matrix, performs a scaffolding function during assembly of ir [Komagataella phaffii GS115]	-1.0384	0	GACGC
chr4_0967	MSC2	hypothetical protein [Komagataella phaffii GS115]	-1.03995	4.44228e-24
chr1-4_0587	RAD55	Protein recA [Komagataella phaffii CBS 7435]	-1.04216	6.00776e-74	GACGC
chr4_0005	OPT1	Proton-coupled oligopeptide transporter of the plasma membrane [Komagataella phaffii GS115]	-1.04319	2.99782e-05	GACGC
chr4_0372	chr4_0372	Putative protein of unknown function [Komagataella phaffii GS115]	-1.05183	3.47888e-23	GACGC
chr4_0416	AGX1	Alanine:glyoxylate aminotransferase (AGT), catalyzes the synthesis of glycine from glyoxylate [Komagataella phaffii GS115]	-1.05767	5.22924e-25	GACGC
chr4_0343	HIS4	Phosphoribosyl-5-amino-1-phosphoribosyl-4-imidazolecarboxiamide isomerase [Komagataella phaffii GS115]	-1.05834	1.69727e-253
chr2-1_0201	chr2-1_0201	Monothiol glutaredoxin-7 [Komagataella phaffii CBS 7435]	-1.0624	4.10962e-80
chr4_0533	TUB2	Beta-tubulin [Komagataella phaffii GS115]	-1.06367	7.53442e-10
chr4_0588	RGS2	Regulator of G-protein signaling 14 [Komagataella phaffii CBS 7435]	-1.07075	1.04526e-53
chr3_0092	TEC1	Transcription factor required for full Ty1 epxression, Ty1-mediated gene activation, and haploid inv [Komagataella phaffii GS115]	-1.07517	0
chr4_0407	TMA10	Translation machinery-associated protein 10 [Komagataella phaffii CBS 7435]	-1.08674	0	GACGC
chr4_0342	ATH1	alpha,alpha-trehalase [Komagataella phaffii CBS 7435]	-1.09099	0	GACGC
chr1-3_0269	PUT1	Proline oxidase, nuclear-encoded mitochondrial protein [Komagataella phaffii GS115]	-1.09106	0
chr2-1_0776	FOX2	Multifunctional enzyme of the peroxisomal fatty acid beta-oxidation pathway [Komagataella phaffii GS115]	-1.10479	0
chr4_0487	ADR1	Carbon source-responsive zinc-finger transcription factor [Komagataella phaffii GS115]	-1.10984	0
chr1-1_0378	chr1-1_0378	Uncharacterized protein YCR010C [Komagataella phaffii CBS 7435]	-1.11606	0
chr4_0439	chr4_0439	Plasma membrane transporter for both urea and polyamines [Komagataella phaffii GS115]	-1.12399	5.07348e-10	GACGC
chr2-1_0064	chr2-1_0064	hypothetical protein [Komagataella phaffii GS115]	-1.1245	1.92876e-34
chr4_0268	chr4_0268	hypothetical protein [Komagataella phaffii GS115]	-1.12973	0	GACGC
chr1-1_0182	MRM2	Mitochondrial 2' O-ribose methyltransferase, required for methylation of U(2791) in 21S rRNA [Komagataella phaffii GS115]	-1.13916	0.000206418	GACGC
chr1-1_0097	PCL5	Cyclin, interacts with Pho85p cyclin-dependent kinase (Cdk), induced by Gcn4p at level of transcript [Komagataella phaffii GS115]	-1.13987	8.76418e-70
chr4_0429	UBC1	Ubiquitin-conjugating enzyme that mediates selective degradation of short-lived and abnormal protein [Komagataella phaffii GS115]	-1.15291	2.39194e-53
chr4_0914	chr4_0914	hypothetical protein [Komagataella phaffii GS115]	-1.15397	4.29522e-85	GACGC
chr1-4_0481	chr1-4_0481	hypothetical protein [Komagataella phaffii GS115]	-1.15697	0
chr1-4_0492	DEP1	Transcriptional modulator [Komagataella phaffii GS115]	-1.16747	1.18978e-24	GACGC
chr3_0516	ZRT1	High-affinity zinc transporter of the plasma membrane [Komagataella phaffii GS115]	-1.16817	2.53874e-58	GACGC
chr3_0749	RTT109	Histone acetyltransferase critical for cell survival in the presence of DNA damage during S phase [Komagataella phaffii GS115]	-1.16894	4.859e-13	GACGC
chr1-4_0678	UPS1	Protein slowmo homolog 2 [Komagataella phaffii CBS 7435]	-1.17376	4.53512e-109	GACGC
FragB_0069	FragB_0069	hypothetical protein [Komagataella phaffii GS115]	-1.17438	0.000213692	GACGC
chr4_0384	chr4_0384	Zonadhesin [Komagataella phaffii CBS 7435]	-1.17854	3.451e-71	GACGC
chr2-1_0634	RPS27A	40S ribosomal protein S27 [Komagataella phaffii GS115]	-1.17899	2.37714e-05
chr4_0128	ISW2	Member of the imitation-switch (ISWI) class of ATP-dependent chromatin remodeling complexes [Komagataella phaffii GS115]	-1.18277	1.06691e-07	GACGC
chr4_0396	DAP1	Heme-binding protein involved in regulation of cytochrome P450 protein Erg11p [Komagataella phaffii GS115]	-1.19249	4.3798e-14
chr2-2_0314	GDE1	Glycerophosphocholine (GroPCho) phosphodiesterase [Komagataella phaffii GS115]	-1.19396	4.0135e-149	GACGC
chr3_0765	DPB2	Second largest subunit of DNA polymerase II (DNA polymerase epsilon) [Komagataella phaffii GS115]	-1.19572	0.000455794	GACGC
chr2-1_0203	chr2-1_0203	Phosphotyrosine-specific protein phosphatase involved in the inactivation of mitogen-activated prote [Komagataella phaffii GS115]	-1.20592	0	GACGC
chr1-4_0327	chr1-4_0327	hypothetical protein [Komagataella phaffii GS115]	-1.21035	7.95184e-89
chr3_0337	CWP1	Cell wall protein CWP1 [Komagataella phaffii CBS 7435]	-1.21193	0
chr4_0684	CAR1	Arginase, responsible for arginine degradation [Komagataella phaffii GS115]	-1.21247	0	GACGC
chr2-1_0353	chr2-1_0353	hypothetical protein [Komagataella phaffii GS115]	-1.21291	0	GACGC
chr4_0828	chr4_0828	Myo-inositol transporter with strong similarity to the minor myo-inositol transporter Itr2p [Komagataella phaffii GS115]	-1.21293	0
chr1-1_0388	chr1-1_0388	hypothetical protein [Komagataella phaffii GS115]	-1.21961	2.22926e-129	GACGC
chr3_0712	CPH2	Basic helix-loop-helix (bHLH) protein with similarity to myc-family transcription factors [Komagataella phaffii GS115]	-1.23489	0
chr3_0264	HEM15	Ferrochelatase [Komagataella phaffii GS115]	-1.27586	4.83438e-135	GACGC
chr1-3_0165	TOS9	Uncharacterized protein YHR177W [Komagataella phaffii CBS 7435]	-1.28861	0	GACGC
chr1-4_0538	POX2	Fatty-acyl coenzyme A oxidase [Komagataella phaffii GS115]	-1.29404	0	GACGC
chr4_0572	chr4_0572	Enolase [Komagataella phaffii CBS 7435]	-1.29923	1.06661e-37
chr3_0348	chr3_0348	Chromodomain-helicase-DNA-binding protein 9 [Komagataella phaffii CBS 7435]	-1.31955	0
chr3_0751	DNM1	Dynamin-related GTPase [Komagataella phaffii GS115]	-1.32476	4.26756e-246	GACGC
chr3_0193	chr3_0193	hypothetical protein [Komagataella phaffii GS115]	-1.32847	1.72375e-60	GACGC
chr4_0352	FAA2	Long chain fatty acyl-CoA synthetase [Komagataella phaffii GS115]	-1.33508	0	GACGC
chr1-4_0411	CWC24	Essential protein, component of a complex containing Cef1p [Komagataella phaffii GS115]	-1.33739	1.56404e-20	GACGC
chr3_0959	MRPL38	mitochondrial 54S ribosomal protein YmL38	-1.37061	2.26704e-18	GACGC
chr1-1_0387	chr1-1_0387	Protein abnormal spindle [Komagataella phaffii CBS 7435]	-1.39216	5.0198e-35	GACGC
chr1-4_0338	ICL1	Isocitrate lyase, catalyzes the formation of succinate and glyoxylate from isocitrate [Komagataella phaffii GS115]	-1.39743	0
chr3_0093	chr3_0093		-1.40082	8.14668e-19
chr4_0341	chr4_0341	hypothetical protein [Komagataella phaffii GS115]	-1.40433	1.64729e-50
chr4_0272	CYB2	Cytochrome b2 (L-lactate cytochrome-c oxidoreductase) [Komagataella phaffii GS115]	-1.41596	2.49366e-76
chr4_0003	chr4_0003	hypothetical protein [Komagataella phaffii GS115]	-1.42648	3.37266e-06
chr2-1_0016	DOG1	2-deoxyglucose-6-phosphate phosphatase, similar to Dog2p, member of a family of low molecular weight [Komagataella phaffii GS115]	-1.44587	3.57574e-08
chr3_0506	aro1	Pentafunctional arom protein [Komagataella phaffii GS115]	-1.44873	1.62055e-275
chr2-1_0017	RFG1	Heme-dependent repressor of hypoxic genes [Komagataella phaffii GS115]	-1.44924	0
chr2-1_0403	chr2-1_0403	hypothetical protein [Komagataella phaffii GS115]	-1.45921	4.45738e-05	GACGC
chr4_0375	chr4_0375	hypothetical protein [Komagataella phaffii GS115]	-1.46225	3.65072e-191	GACGC
chr1-1_0352	PMP4	Peroxisomal membrane protein 4 [Komagataella phaffii CBS 7435]	-1.47145	0	GACGC
chr1-4_0307	chr1-4_0307	PHO85 cyclin-5 [Komagataella phaffii CBS 7435]	-1.50377	1.23864e-60
chr2-1_0780	chr2-1_0780	Transcription coactivator, component of the ADA and SAGA transcriptional adaptor	-1.52349	9.46822e-75
chr4_0344	RPB3	RNA polymerase II third largest subunit B44, part of central core [Komagataella phaffii GS115]	-1.53386	5.60334e-104
chr2-1_0002	chr2-1_0002	hypothetical protein [Komagataella phaffii GS115]	-1.53693	1.30254e-23
chr2-2_0054	RPL10	60S ribosomal protein L10 [Komagataella phaffii GS115]	-1.5445	7.39874e-128
chr2-1_0335	chr2-1_0335	hypothetical protein [Komagataella phaffii GS115]	-1.54508	1.73639e-204
chr3_0336	chr3_0336	hypothetical protein [Komagataella phaffii GS115]	-1.5457	2.0041e-38
chr1-4_0046	chr1-4_0046	hypothetical protein [Komagataella phaffii GS115]	-1.55649	4.72778e-05
chr2-1_0539	chr2-1_0539	C-jun-amino-terminal kinase-interacting protein 3 [Komagataella phaffii CBS 7435]	-1.559	0	GACGC
chr4_0666	ISR1	Predicted protein kinase, overexpression causes sensitivity to staurosporine [Komagataella phaffii GS115]	-1.56576	0
chr2-1_0334	chr2-1_0334	similar to S. cerevisiae YLR390W-A [Komagataella phaffii CBS 7435]	-1.5663	8.71686e-130
chr1-4_0220	BDF1	Protein involved in transcription initiation at TATA-containing promoters [Komagataella phaffii GS115]	-1.57271	0	GACGC
chr3_0482	ALT1	alanine transaminase [Komagataella phaffii CBS 7435]	-1.60084	0	GACGC
chr1-4_0167	YLR414C	Uncharacterized protein YKL187C [Komagataella phaffii CBS 7435]	-1.6258	0	GACGC
chr4_0972	chr4_0972	Cell wall protein TIR3 [Komagataella phaffii CBS 7435]	-1.64921	0
chr2-1_0641	ATG1	Protein serine	-1.65885	0
chr2-1_0659	PUT4	Proline permease, required for high-affinity transport of proline [Komagataella phaffii GS115]	-1.69779	1.99937e-135
chr3_1235	SKN7	Transcription factor SKN7 [Komagataella phaffii CBS 7435]	-1.71201	0
chr1-1_0028	STL1	Glycerol proton symporter of the plasma membrane, subject to glucose-induced inactivation [Komagataella phaffii GS115]	-1.7212	0
chr1-3_0103	chr1-3_0103		-1.73728	4.90516e-11
chr1-3_0021	chr1-3_0021	Putative protein of unknown function identified by fungal homology comparisons and RT-PCR [Komagataella phaffii GS115]	-1.74396	3.83524e-12	GACGC
chr4_0685	chr4_0685		-1.78695	3.87034e-11
chr1-4_0339	GCN4	Transcriptional activator [Komagataella phaffii GS115]	-1.79529	0
chr4_0974	AAT2	hypothetical protein [Komagataella phaffii GS115]	-1.81594	0	GACGC
chr1-1_0467	TRM82	Uncharacterized WD repeat-containing protein alr3466 [Komagataella phaffii CBS 7435]	-1.83678	2.44724e-29	GACGC
chr1-4_0369	chr1-4_0369	hypothetical protein [Komagataella phaffii GS115]	-1.8699	0
chr4_0528	MTR2	mRNA transport regulator, essential nuclear protein [Komagataella phaffii GS115]	-1.88673	1.57879e-33	GACGC
chr1-1_0440	chr1-1_0440	hypothetical protein [Komagataella phaffii GS115]	-1.91659	6.60306e-17
chr3_0894	SET5	Potential protein lysine methyltransferase SET5 [Komagataella phaffii CBS 7435]	-1.95294	1.07927e-123
chr1-1_0386	PNK1	DNA 3'-phosphatase that functions in repair of endogenous damage of double-stranded DNA [Komagataella phaffii GS115]	-1.9719	2.04918e-12
chr3_0349	YMR226C	NADP(+)-dependent dehydrogenase [Komagataella phaffii GS115]	-2.03226	9.72626e-204
chr4_0663	chr4_0663	hypothetical protein [Komagataella phaffii GS115]	-2.06237	0
chr2-1_0355	chr2-1_0355	Uncharacterized WD repeat-containing protein alr3466 [Komagataella phaffii CBS 7435]	-2.06672	0	GACGC
chr3_0436	YPR022C	Putative protein of unknown function [Komagataella phaffii GS115]	-2.17817	0
chr4_0151	chr4_0151	Cell surface glycoprotein 1 [Komagataella phaffii CBS 7435]	-2.29244	0
chr4_0357	chr4_0357	Immunoglobulin A1 protease [Komagataella phaffii CBS 7435]	-2.3087	0	GACGC
chr1-4_0075	chr1-4_0075	L-rhamnonate dehydratase [Komagataella phaffii GS115]	-2.6659	0	GACGC
chr2-2_0396	chr2-2_0396	hypothetical protein PP7435_Chr2-0415 [Komagataella phaffii CBS 7435]	-2.7942	1.00837e-06
chr4_0002	chr4_0002	-	-3.56294	4.77736e-08

## Sheet: GO Term Finder
upregulated in 4 pel/AF vs 4 pel:
Biological process
	Gene Ontology term	Cluster frequency	Genome frequency	Corrected P-value	FDR	False Positives	Genes annotated to the term
	unannotated	206 of 776 genes, 26.5%	932 of 7166 genes, 13.0%	3.87e-24	0	0	chr4_0236, NHG4, chr1-4_0147, chr2-1_0858, chr2-1_0242, chr1-1_0076, chr3_0988, chr3_0449, chr3_0008, chr1-1_0238, chr4_0750, chr2-2_0288, c034_0041, chr1-1_0456, chr1-4_0378, chr2-2_0486, Fgr, chr1-1_0135, chr3_0249, chr2-1_0850, chr1-1_0466, chr2-1_0340, chr3_1009, chr4_0687, chr3_0379, DNP1, RTA3, BYSL, chr4_0553, chr1-4_0145, chr4_0770, RBP2, chr4_0698, chr3_0286, chr4_0283, chr1-1_0092, chr4…
	ncRNA metabolic process	113 of 776 genes, 14.6%	582 of 7166 genes, 8.1%	1.77e-07	0	0	RIX1, NOP1, MRD1, RPC10, SET2, FCF1, SSU72, RET1, SKI6, RPA49, RPA135, RRP1, KTI11, CIA1, HIT1, MAK11, RTF1, ACP2, GCD10, PTA1, MTO1, TRM2, RPO31, SSB2, UTP14, UTP30, MAK16, NSA2, TFC1, NOG1, NCL1, RPF1, RRP12, DRS1, TRM5, GAR1, CLP1, KRI1, PXR1, PWP1, DBP9, NUG1, DBP3, RRS1, IKI3, NOP14, SMM1, ELP2, RPC53, KRE33, YGR251W, POL5, RPC25, SEN15, RPC40, DIP2, DBP7, NHP2, FMT1, POP3, TRM13, NOP10, MSM…
	ncRNA processing	92 of 776 genes, 11.9%	471 of 7166 genes, 6.6%	8.99e-06	0	0	RIX1, NOP1, MRD1, FCF1, SKI6, RRP1, KTI11, CIA1, HIT1, MAK11, RTF1, GCD10, PTA1, MTO1, TRM2, SSB2, UTP14, UTP30, MAK16, NSA2, NOG1, NCL1, RPF1, RRP12, DRS1, TRM5, GAR1, CLP1, KRI1, PXR1, PWP1, DBP9, NUG1, DBP3, RRS1, IKI3, NOP14, SMM1, ELP2, KRE33, YGR251W, SEN15, DIP2, DBP7, NHP2, FMT1, POP3, NOP10, TRM13, NOP58, NCS2, TRZ1, DUS3, CIC1, UTP15, ZUO1, ELP4, NOP7, NOP4, URB1, DIM1, DBP8, PRP2, RLI1…
	RNA processing	114 of 776 genes, 14.7%	655 of 7166 genes, 9.1%	0.00011	0	0	RIX1, NOP1, MRD1, FCF1, CWC2, SSU72, HSH155, PCF11, SKI6, PRP45, RRP1, KTI11, CIA1, HIT1, MAK11, RTF1, GCD10, PTA1, MTO1, TRM2, MER1, CDC40, SSB2, UTP14, RIM4, UTP30, MAK16, NSA2, NOG1, NCL1, RPF1, RRP12, DRS1, TRM5, GAR1, CLP1, KRI1, PXR1, PWP1, DBP9, PFS2, NUG1, DBP3, RRS1, IKI3, MSS116, NOP14, SMM1, ELP2, KRE33, YGR251W, YGR093W, PAN3, CSN12, SEN15, DIP2, DBP7, NHP2, FMT1, MSL5, POP3, TRM13, N…
	maturation of 5.8S rRNA	26 of 776 genes, 3.4%	89 of 7166 genes, 1.2%	0.00234	0	0	DIP2, UTP14, RCL1, MRD1, MAK16, FCF1, NSA2, RRP40, RPF1, SAS10, SPB1, TOM1, SKI6, NOP58, KRI1, MAK11, DBP3, NOC4, RRS1, NOP14, UTP11, RAT1, YGR251W, URB1, DBP8, KRR1
	maturation of 5.8S rRNA from tricistronic rRNA transcript (SSU-rRNA, 5.8S rRNA, LSU-rRNA)	26 of 776 genes, 3.4%	89 of 7166 genes, 1.2%	0.00234	0	0	DIP2, UTP14, RCL1, MRD1, MAK16, FCF1, NSA2, RRP40, RPF1, SAS10, SPB1, TOM1, SKI6, NOP58, KRI1, MAK11, DBP3, NOC4, RRS1, NOP14, UTP11, RAT1, YGR251W, URB1, DBP8, KRR1
	rRNA metabolic process	73 of 776 genes, 9.4%	397 of 7166 genes, 5.5%	0.00438	0	0	RIX1, NOP1, MRD1, FCF1, SKI6, RPA49, RPA135, RRP1, HIT1, MAK11, SSB2, UTP14, UTP30, MAK16, NSA2, NOG1, TFC1, RPF1, RRP12, DRS1, GAR1, KRI1, PXR1, PWP1, DBP9, NUG1, DBP3, RRS1, NOP14, KRE33, YGR251W, POL5, DIP2, DBP7, NHP2, POP3, NOP10, NOP58, CIC1, UTP15, ZUO1, NOP7, NOP4, URB1, DIM1, DBP8, RLI1, AIR2, NOP2, NOP16, RCL1, RRP40, SAS10, SPB1, SSZ1, TOM1, IMP3, CCM1, ECM16, TSR3, NSR1, YOR287C, BFR2…
	maturation of LSU-rRNA	19 of 776 genes, 2.4%	57 of 7166 genes, 0.8%	0.00732	0	0	DBP7, NHP2, UTP30, MAK16, NSA2, RPF1, SPB1, TOM1, DBP9, NUG1, HIT1, MAK11, DBP3, CIC1, RAT1, NOP7, NOP4, URB1, NOP2
	rRNA processing	66 of 776 genes, 8.5%	353 of 7166 genes, 4.9%	0.0076	0	0	RIX1, NOP1, MRD1, FCF1, SKI6, RRP1, HIT1, MAK11, SSB2, UTP14, UTP30, MAK16, NOG1, NSA2, RPF1, RRP12, DRS1, GAR1, KRI1, PXR1, PWP1, DBP9, NUG1, DBP3, RRS1, NOP14, KRE33, YGR251W, DIP2, DBP7, NHP2, POP3, NOP10, NOP58, CIC1, UTP15, ZUO1, NOP7, NOP4, URB1, DIM1, DBP8, RLI1, NOP2, NOP16, RCL1, RRP40, SAS10, SPB1, SSZ1, TOM1, IMP3, ECM16, TSR3, NSR1, YOR287C, BFR2, NOC4, RIO2, UTP11, RAT1, CBF5, RRB1, …
Molecular function
	Gene Ontology term	Cluster frequency	Genome frequency	Corrected P-value	FDR	False Positives	Genes annotated to the term
	unannotated	207 of 776 genes, 26.7%	943 of 7166 genes, 13.2%	1.92e-24	0	0	chr4_0236, NHG4, chr1-4_0147, chr2-1_0858, chr2-1_0242, chr1-1_0076, chr3_0988, chr3_0449, chr3_0008, chr1-1_0238, chr4_0750, chr2-2_0288, c034_0041, chr1-1_0456, chr1-4_0378, chr2-2_0486, Fgr, EMI5, chr1-1_0135, chr3_0249, chr2-1_0850, chr1-1_0466, chr2-1_0340, chr3_1009, chr4_0687, chr3_0379, DNP1, RTA3, BYSL, chr4_0553, chr1-4_0145, chr4_0770, RBP2, chr4_0698, chr3_0286, chr4_0283, chr1-1_0092…
Cellular component
	Gene Ontology term	Cluster frequency	Genome frequency	Corrected P-value	FDR	False Positives	Genes annotated to the term
	unannotated	206 of 776 genes, 26.5%	929 of 7166 genes, 13.0%	5.03e-25	0	0	chr4_0236, NHG4, chr1-4_0147, chr2-1_0858, chr2-1_0242, chr1-1_0076, chr3_0988, chr3_0449, chr3_0008, chr1-1_0238, chr4_0750, chr2-2_0288, c034_0041, chr1-1_0456, chr1-4_0378, chr2-2_0486, Fgr, chr1-1_0135, chr3_0249, chr2-1_0850, chr1-1_0466, chr2-1_0340, chr3_1009, chr4_0687, chr3_0379, DNP1, RTA3, BYSL, chr4_0553, chr1-4_0145, chr4_0770, RBP2, chr4_0698, chr3_0286, chr4_0283, chr1-1_0092, chr4…
	preribosome	50 of 776 genes, 6.4%	189 of 7166 genes, 2.6%	3.1e-07	0	0	DIP2, NOP1, MRD1, FCF1, SQT1, NOP58, RRP1, NOG2, CIC1, UTP15, NOP7, NOP4, MEX67, DIM1, DBP8, RLI1, NOP2, NOP16, UTP14, UTP30, RCL1, NOG1, NSA2, MAK16, RPF1, RRP12, SAS10, DRS1, SPB1, ECM16, IMP3, KRI1, YOR287C, BFR2, NUG1, DBP3, RRS1, NOC4, RIO2, NOP14, UTP11, ARX1, KRE33, XPO1, CKB1, YGR251W, NOC2, CBF5, KRR1, SOF1
	nucleolus	77 of 776 genes, 9.9%	371 of 7166 genes, 5.2%	2.38e-06	0	0	NOP1, MRD1, RPC10, FCF1, SKI6, RPA49, RPA135, RRP1, MAK11, NOG2, FPR3, UBP10, UTP14, UTP30, MAK16, NSA2, NOG1, NCL1, RPF1, RRP12, DRS1, GAR1, KRI1, PXR1, IFH1, PWP1, DBP9, NUG1, DBP3, RRS1, NOP14, ARX1, KRE33, YGR251W, POL5, SLX5, RPC40, DIP2, DBP7, NHP2, POP3, NOP10, NOP58, FHL1, CIC1, UTP15, ZUO1, NOP7, NOP4, URB1, DIM1, DBP8, AIR2, NOP2, NOP16, SDA1, RCL1, RRP40, SAS10, SPB1, TOM1, IMP3, ECM16…
	90S preribosome	26 of 776 genes, 3.4%	94 of 7166 genes, 1.3%	0.0015	0	0	DIP2, NOP1, RCL1, MRD1, UTP30, RRP12, ECM16, IMP3, NOP58, KRI1, YOR287C, BFR2, NOC4, NOP14, CIC1, UTP15, KRE33, CKB1, YGR251W, NOP7, NOC2, CBF5, DIM1, DBP8, SOF1, KRR1
down-regulated in 4 pel/AF vs 4 pel:
Biological process
	NO SIGNIFICANT TERMS WERE FOUND.
Molecular function
	NO SIGNIFICANT TERMS WERE FOUND.
Cellular component
	NO SIGNIFICANT TERMS WERE FOUND.

## Sheet: Amigo GO Slimmer
upregulated in 4 pel/AF vs 4 pel:
GO Slim Term	Total # GPs	Ontology
GO:0006364 rRNA processing	66 ( BFR2 CBF5 DBP3 DBP7 DBP8 DBP9 DIM1 DIP2 DRS1 ECM16 FAF1 FCF1 GAR1 HIT1 IMP3 KRE33 KRI1 KRR1 MAK11 MAK16 MRD1 MRH4 NHP2 NOC4 NOG1 NOP1NOP10 NOP14 NOP16 NOP19 NOP2 NOP4 NOP58 NOP7 NSA2 NSR1 NUG1 POP3 PWP1 PXR1 RAT1 RCL1 RIO2 RIX1 RLI1 RPF1 RRB1 RRP1 RRP12 RRP36 RRP40 RRS1SAS10 SKI6 SOF1 SPB1 SSB2 SSZ1 TOM1 TSR3 URB1 UTP11 UTP14 UTP15 UTP30 ZUO1 )	P
GO:0006366 transcription from RNA polymerase II promoter	52 ( ACE2 ARO80 CST6 DAL81 ELP2 ELP4 ESS1 FHL1 GAT1 HDA2 HFI1 HOG1 HPR1 IFH1 IKI3 MAC1 MED4 MET32 MET4 NUP84 PCF11 PHO2 PHO4 PPR1 PTA1 RAD4RAT1 RBA50 RDS1 RFX1 RPC10 RPN4 RTF1 RTT106 SCH9 SDH5 SNF5 SNF8 SPP41 SPT10 SSN8 SSU72 TAF8 TBF1 TFA2 TFB1 TFB4 TFG1 TUP1 USV1 VPS25 YJR084W)	P
GO:0042221 response to chemical	50 ( ACL4 AHP1 BRO1 CCC1 CST6 DAL81 DRE2 ETP1 FAR11 FPK1 GAT1 HOG1 HYR1 IML2 IRC21 JEM1 MAC1 MDL2 MET30 MET4 MSG5 MXR1 NCL1 NPR2 PPR1 PTC2PTR3 QDR2 RDS1 RPN4 SCH9 SKY1 SNF5 SNF8 SNQ2 SRX1 SSN8 STE13 TRR1 TRX1 TUP1 USV1 VPS25 YDJ1 YHB1 YJR084W YJR096W YNL134C YOR1 ZRG17 )	P
GO:0008150 biological_process *	43 ( APD1 CHM7 CIR2 ECM15 ECM25 ECM3 ECM30 FMP52 GAS3 JID1 KEL3 LIH1 MAY24 MOH1 MRX1 MRX8 OCA6 OTU2 PST2 SCY1 SOV1 YBR138C YCR051W YDR514CYFR006W YGL185C YGR210C YIL077C YJL163C YKL077W YKR051W YKR070W YLR281C YML002W YML020W YML108W YMR253C YOR389W YPL034W YPL067C YPL108WYPR098C YPT35 )	P
GO:0006811 ion transport	42 ( AGP2 BRO1 BSD2 CCC1 COA6 CTR1 ECM7 FAT1 FIT2 FPK1 FRE1 FRE3 FTR1 HXT4 ITR2 KCH1 KHA1 MEP1 MFM1 MIR1 MME1 MTM1 NPR2 OAC1 PET9 PHO89 QCR7QDR2 RSN1 SNF8 SNG1 STP22 TMN3 TPC1 TPO4 UPS2 VHT1 VMA11 VPS25 YHC3 YIA6 ZRG17 )	P
GO:0055085 transmembrane transport	42 ( AGP2 CCC1 COA6 CRC1 CTR1 DAL4 ECM3 FCY2 FTR1 GPD1 HXT4 ITR2 KCH1 KHA1 MDJ2 MDL2 MEP1 MFM1 MIC60 MIR1 MME1 NPR1 OAC1 PET9 PEX3 PHO89QCR7 QDR2 SEC65 SNQ2 SRP72 TIM23 TPC1 TPN1 TPO4 VHT1 VMA11 YIA6 YJL163C YME1 YOR1 ZRG17 )	P
GO:0006974 cellular response to DNA damage stimulus	40 ( APN2 CDC7 CHL1 CKB1 DDC1 DOT1 FAR11 HMI1 HPR1 MAG1 MGT1 MLH3 MMS4 MRE11 NTG2 NUP84 PAN3 PAP2 POL4 PSF3 PSO2 PTC2 RAD10 RAD33 RAD4RPN4 RTF1 SLD2 SLX5 SNF5 SPT10 SWC4 TFB1 TFB4 TRM2 TUP1 VPS75 YKU70 YKU80 YNG2 )	P
GO:0000278 mitotic cell cycle	38 ( ACE2 APC4 ARP1 BRN1 BUB2 BUD13 BUD2 CBF5 CDC34 CDC7 CHL1 CLB4 DBF4 DDC1 DOT1 DYN1 ESS1 FAR11 KAR9 KIP2 MET30 MET32 MMS4 MRE11 NUD1PAN1 PAP2 RIM9 SDA1 SFG1 SLD2 SMI1 SPC98 TOF2 TOM1 TUB4 YCG1 ZDS2 )	P
GO:0006605 protein targeting	37 ( APM3 ATG16 BRO1 BSD2 ERF2 GPD1 HRI1 ICE2 IMP1 IMP2 IWR1 KAP122 MAS1 MDJ2 MIC60 MOG1 MON1 MRS6 MVP1 NUP84 PEP12 PEX3 POM152 SEC65 SKY1SNF8 SRP72 SSH4 STI1 STP22 TIM23 VPS13 VPS25 VPS70 VPS8 YDJ1 YME1 )	P
GO:0007005 mitochondrion organization	37 ( ARC18 ATG16 ATP10 CCM1 CMC2 COA2 COA6 COX23 CYC2 GEM1 HMI1 ILV5 IMP1 IMP2 KGD2 MAM3 MAS1 MCP2 MDJ2 MDM20 MIC26 MIC60 MIP1 MTO1 PCP1PTC6 QCR7 RRG9 SDH5 STI1 TIM23 TRM5 TRZ1 UPS2 VPS13 YDJ1 YME1 )	P
GO:0006281 DNA repair	36 ( APN2 CDC7 CHL1 DDC1 DOT1 HMI1 HPR1 MAG1 MGT1 MLH3 MMS4 MRE11 NTG2 NUP84 PAN3 PAP2 POL4 PSF3 PSO2 RAD10 RAD33 RAD4 RPN4 RTF1 SLD2 SLX5SNF5 SPT10 SWC4 TFB1 TFB4 TRM2 VPS75 YKU70 YKU80 YNG2 )	P
GO:0006629 lipid metabolic process	35 ( ALG13 ALG8 ALG9 CRC1 CSG2 DDL1 ERG2 ERG27 ERG4 FAT1 FMP30 GAA1 GPI8 HTD2 INP54 ISC1 LAC1 LCB5 LIH1 LIP5 NPR1 NTE1 OPI10 PIK1 SCH9 SCT1SPT14 TCB3 TGL3 TUP1 UPS2 VPS4 YJU3 YKR070W YMR1 )	P
GO:0023052 signaling	35 ( AVO2 BUB2 BUD2 CDC37 CKB1 ECM25 EXO70 FAR11 FPK1 GEM1 GIS3 HOG1 IQG1 LCB5 LST8 MRS6 MSG5 NPR1 NPR2 PIK1 PTC2 PXL1 RGD2 RHO3 RTC1 SCH9SLN1 SMK1 SOK1 SSK1 TOF2 YJR084W YJU3 YPK2 YPT10 )	P
GO:0033043 regulation of organelle organization	35 ( APC4 ARC18 ARP1 BUB2 BUD2 CDC7 CLB4 DBF4 DDC1 DOT1 ESS1 FPR3 GEM1 GYP1 KAR9 KIP2 LST8 MDM20 MHP1 MMS4 MSB3 NPR2 PAN3 PCP1 PEP5 PXR1RHO3 RTF1 SET2 SSK1 TBF1 TOF2 VPS75 VPS8 YCG1 )	P
GO:0006325 chromatin organization	33 ( CDC7 CLP1 DIA2 DOT1 ELP4 ESS1 FPR3 HDA2 HEL1 HFI1 IFH1 MRN1 NOP1 NUP84 PEP5 PHO2 PHO4 RTF1 RTT106 SET2 SNF5 SPT10 SWC3 SWC4 TBF1 TOF2TUP1 UBP10 VPS75 YKU70 YKU80 YNG2 ZDS2 )	P
GO:0006520 cellular amino acid metabolic process	33 ( ABZ2 ADE4 ALD2 ARG3 ARO80 ARO9 CIT1 DAL81 FRS2 GCV1 GCV2 GCV3 GDH3 GUA1 ILV5 ISM1 KGD2 LYS21 MET1 MET10 MET30 MET32 MET4 MET5 MSM1MSW1 PAN5 PHO2 PRO1 RMT2 SNO1 THR1 UGA1 )	P
GO:0009451 RNA modification	32 ( AIR2 ATS1 CBF5 CCM1 CIA1 DIM1 DUS3 ELP2 ELP4 FMT1 GAR1 GCD10 IKI3 KRE33 KTI11 MRX1 MTO1 NBP35 NCL1 NCS2 NHP2 NOP1 NOP10 NOP2 NOP58 PAP2PUS1 SMM1 SPB1 TRM13 TRM2 TRM5 )	P
GO:0015931 nucleobase-containing compound transport	31 ( ARX1 BRL1 BRO1 BUD13 CRM1 FCY2 HPR1 MEX67 MOG1 NOG1 NOG2 NUG1 NUP84 PET9 POM152 RIO2 RIX1 RLI1 RPF1 RRS1 SDA1 SNF8 SNG1 SSB2 STP22TOM1 VPS25 YDJ1 YIA6 YJR084W ZUO1 )	P
GO:0042274 ribosomal small subunit biogenesis	31 ( BFR2 DBP8 DIM1 DIP2 ECM16 FAF1 FCF1 IMP3 KRE33 KRI1 KRR1 MRD1 NOC4 NOP14 NOP19 NOP58 NOP7 NSR1 RCL1 RIO2 RRP12 RRP36 RRS1 SAS10 SOF1TOM1 TSR3 UTP11 UTP14 UTP15 UTP30 )	P
GO:0048285 organelle fission	31 ( APC4 ARP1 BRN1 BUB2 BUD2 CBF5 CDC7 CHL1 CLB4 DBF4 DDC1 DOT1 DYN1 FPR3 KAR9 KIP2 MER1 MLH3 MMS4 MRE11 NUD1 PAP2 RAD10 RIM4 RIM9 SET2SPC98 TOF2 TOM1 TUB4 YCG1 )	P
GO:0070271 protein complex biogenesis	31 ( ARC18 ATP10 CMC2 COA2 COA6 COX23 CYC2 CYT2 ESS1 EXO70 ICE2 IMP1 IMP2 KIP2 PAN5 PEP5 QCR7 RTN1 SDH5 SEC5 SEC65 SLA1 SLD2 SPC98 SSP1 TIF3TUB4 USO1 VPS4 VPS8 VTA1 )	P
GO:0006468 protein phosphorylation	30 ( AKL1 CDC37 CDC7 CKB1 CLB4 DBF4 ESS1 FPK1 HOG1 LST8 MSG5 NPR1 PAN3 PKP2 PRK1 PTC2 RAT1 RIO2 RTF1 SCH9 SCY1 SKY1 SLN1 SMK1 SSK1 SSN8 TFB1TFB4 YAK1 YPK2 )	P
GO:0018193 peptidyl-amino acid modification	30 ( CDC7 CKB1 CPR6 CTM1 DOT1 DPH1 DYS1 ELP4 ESS1 FPR3 HFI1 JJJ3 KTI11 MDM20 PKP2 RKM1 RKM3 RKM4 RMT2 RTF1 SCH9 SET2 SLN1 SLX5 SPT10 SWC4VPS75 YAK1 YNG2 YPK2 )	P
GO:0051603 proteolysis involved in cellular protein catabolic process	30 ( ACL4 APC4 BRO1 BSD2 CDC34 CUL3 DIA2 ESS1 HEL1 HUL4 JEM1 MET30 MUB1 PRE10 PTH2 RAD4 RMD5 RPN4 SAF1 SLX5 SNF8 SSH4 STP22 TOM1 UBP10 UBP7VPS25 YBR139W YDJ1 YME1 )	P
GO:0042273 ribosomal large subunit biogenesis	29 ( DBP3 DBP7 DBP9 DRS1 HIT1 LTO1 MAK11 MAK16 MRH4 NHP2 NOC2 NOG1 NOP16 NOP2 NOP4 NOP7 NSA2 NUG1 RAT1 RIX1 RLI1 RPF1 RRS1 SDA1 SPB1 SQT1TOM1 URB1 UTP30 )	P
GO:0007010 cytoskeleton organization	28 ( AKL1 ARC18 ARP1 ATS1 AVO2 CDC37 CLB4 COF1 DYN1 ICE2 IQG1 KAR9 KIP2 LST8 MDM20 MHP1 MSB3 NUD1 PAN1 POM152 PRK1 RHO3 SCD5 SDA1 SLA1SPC98 SSK1 TUB4 )	P
GO:0051169 nuclear transport	28 ( ARX1 BRL1 BUD13 CRM1 HPR1 ICE2 IWR1 KAP122 MEX67 MOG1 MSG5 NOG1 NOG2 NUG1 NUP84 POM152 RIO2 RIX1 RLI1 RPF1 RRS1 SDA1 SKY1 SSB2 TOM1YDJ1 YJR084W ZUO1 )	P
GO:0008033 tRNA processing	27 ( AIR2 ATS1 CIA1 CLP1 DUS3 ELP2 ELP4 FMT1 GCD10 IKI3 KRE33 KTI11 MTO1 NBP35 NCL1 NCS2 NOP1 PAP2 POP3 PTA1 PUS1 SEN15 SMM1 TRM13 TRM2 TRM5TRZ1 )	P
GO:0006397 mRNA processing	26 ( BUD13 CCM1 CDC40 CEF1 CLP1 CWC2 DRN1 HPR1 HSH155 MER1 MRN1 MSL5 MSS116 PAN3 PCF11 PFS2 PRP2 PRP24 PRP45 PTA1 RAT1 RTF1 SKY1 SNP1 SSU72YJR084W )	P
GO:0051726 regulation of cell cycle	26 ( APC4 ARP1 BUB2 BUD2 CDC37 CDC7 CLB4 DBF4 DDC1 DOT1 FAR11 FPR3 HOG1 KAR9 MET32 MMS4 MRE11 PTC2 SDA1 SET2 SLD2 SMI1 SSN8 TOF2 YCG1 ZDS2)	P
GO:0055086 nucleobase-containing small molecule metabolic process	25 ( ADE4 ALD6 CAB5 DAL1 DAL4 FUR1 GPD1 GUA1 GUD1 HXK1 LSC1 MAS1 MRE11 MTD1 NNR2 PHO2 PPR1 PRS1 QCR7 RMT2 RNR3 SDH1 SDH5 TKL1 TRX1 )	P
GO:0051186 cofactor metabolic process	24 ( ABZ2 ALD2 ALD6 CAB5 CIA1 CIT1 DRE2 FOL3 GPD1 HMX1 HXK1 KGD2 LIP5 LSC1 MET1 MTD1 NBP35 NNR2 PAN5 RMT2 SNO1 THI20 THI5 TKL1 )	P
GO:0051321 meiotic cell cycle	24 ( CDC7 DBF4 DDC1 DOT1 FPR3 MER1 MLH3 MMS4 MRE11 NUD1 PAP2 RAD10 RIM4 RIM9 RMD5 SDH5 SET2 SMK1 SPC98 SSN8 SSP1 VPS13 YCG1 YNG2 )	P
GO:0070647 protein modification by small protein conjugation or removal	23 ( APC4 BRO1 CDC34 CUL3 DIA2 ELP2 ESS1 ETP1 HEL1 HUL4 MET30 MUB1 NCS2 PEP5 RMD5 RTF1 SAF1 SLX5 STP22 TOM1 UBP10 UBP7 YDJ1 )	P
GO:0048193 Golgi vesicle transport	20 ( APM3 COF1 ERV29 ERV41 EXO70 GRH1 MRS6 PEP12 PEP5 PEP7 RCY1 RSN1 SEC22 SEC5 SEC8 SFB2 TRX1 USO1 VPS53 YIF1 )	P
GO:0006310 DNA recombination	19 ( CDC7 DDC1 DOT1 HPR1 MER1 MLH3 MMS4 MRE11 NMD2 NUC1 PAP2 PSF3 RAD10 RIM4 SET2 SLD2 SNF5 YKU70 YKU80 )	P
GO:0008380 RNA splicing	19 ( BUD13 CCM1 CDC40 CEF1 CLP1 CWC2 DRN1 HSH155 MER1 MRN1 MSL5 MSS116 PRP2 PRP24 PRP45 SEN15 SKY1 SNP1 YJR084W )	P
GO:0032543 mitochondrial translation	19 ( ISM1 MRPL1 MRPL28 MRPL37 MRPL4 MRPL44 MRPL9 MRPS17 MRPS28 MSW1 PAN5 PET123 RSM10 RSM18 RSM22 RSM24 RSM25 SWS2 YLR281C )	P
GO:0031399 regulation of protein modification process	18 ( CDC37 CKB1 CLB4 DBF4 ESS1 LST8 MSG5 PTC2 RAT1 RTF1 SET2 SLN1 SLX5 SSK1 SSN8 STP22 TFG1 VPS75 )	P
GO:0051049 regulation of transport	18 ( AGP2 AKL1 ALY2 BUB2 CRM1 FPK1 GYP1 MSB3 MSG5 NPR1 PEP5 PRK1 RHO3 RIO2 SKY1 SNG1 TUP1 VPS8 )	P
GO:0071554 cell wall organization or biogenesis	17 ( AVO2 ECM25 ECM3 ECM30 ECM7 EXG1 GAS3 HOC1 LST8 MHP1 MSG5 PRS1 SMI1 SMK1 SNG1 SSP1 YPK2 )	P
GO:0006260 DNA replication	16 ( BRN1 CDC34 CDC7 DBF4 DIA2 HOG1 MET30 MIP1 MMS4 NOP7 PSF3 RIM4 RIX1 RNR3 SET2 SLD2 )	P
GO:0006873 cellular ion homeostasis	16 ( CCC1 COA6 CSG2 FRE1 FRE3 FTR1 HMX1 ICE2 MAC1 MAM3 SKY1 SNQ2 TMN3 VMA11 YHC3 ZRG17 )	P
GO:0016570 histone modification	16 ( DOT1 ELP4 ESS1 FPR3 HDA2 HEL1 HFI1 NOP1 PEP5 RTF1 SET2 SPT10 SWC4 UBP10 VPS75 YNG2 )	P
GO:0005975 carbohydrate metabolic process	14 ( EXG1 FBP1 GAS3 GLG1 GPD1 HOC1 HXK1 IPK1 OPI10 PKP2 RMD5 SNF5 TPS2 YJR096W )	P
GO:0006417 regulation of translation	14 ( FRS2 GCN20 GUF1 ISM1 MRN1 MSS116 PAN5 RKM1 RLI1 SSB2 SSZ1 TUB4 YLR281C ZUO1 )	P
GO:0006897 endocytosis	14 ( AKL1 ALY2 APL3 CDC7 COF1 MSB3 MVP1 NPR1 PAN1 PEP7 PRK1 RCY1 SCD5 SLA1 )	P
GO:0016197 endosomal transport	14 ( BRO1 MVP1 PEP5 PEP7 RCY1 SNF8 SSH4 STP22 VPS13 VPS25 VPS4 VPS53 VPS8 VTA1 )	P
GO:0070925 organelle assembly	14 ( ATG16 CLB4 DRS1 ICE2 MAK11 MRD1 MRH4 NPR2 NSR1 PAN3 RIX1 RPF1 SPC98 SQT1 )	P
GO:0000054 ribosomal subunit export from nucleus	13 ( ARX1 CRM1 MEX67 NOG1 NOG2 NUG1 RIX1 RLI1 RPF1 RRS1 SDA1 SSB2 ZUO1 )	P
GO:0006979 response to oxidative stress	13 ( AHP1 DRE2 HMX1 HYR1 MDL2 MXR1 NCL1 SCH9 SRX1 TRR1 TRX1 YHB1 YJR096W )	P
GO:0016050 vesicle organization	13 ( BRO1 BUB2 GYP1 MSB3 MVP1 PEP12 PEP5 PEP7 SEC22 SFB2 USO1 VPS4 VPS8 )	P
GO:0048284 organelle fusion	13 ( BUB2 DYN1 GYP1 JEM1 KAR9 MSB3 PEP12 PEP5 PEP7 SEC22 TRX1 USO1 VPS8 )	P
GO:0006091 generation of precursor metabolites and energy	12 ( CIR2 CIT1 CSF1 GLG1 HXK1 KGD2 LSC1 MAS1 PET9 QCR7 SDH1 SDH5 )	P
GO:0006383 transcription from RNA polymerase III promoter	12 ( BDP1 CKB1 RET1 RPC10 RPC25 RPC31 RPC34 RPC40 RPC53 RPO31 SCH9 TFC1 )	P
GO:0006457 protein folding	12 ( AHA1 CDC37 CPR6 ERO1 FPR3 HCH1 JEM1 SSB2 STI1 YDJ1 YME1 ZUO1 )	P
GO:0007059 chromosome segregation	12 ( APC4 ARP1 BRN1 BUB2 BUD2 CHL1 DBF4 DYN1 KAR9 MMS4 NUD1 YCG1 )	P
GO:0051052 regulation of DNA metabolic process	12 ( BDP1 DIA2 HOG1 MET30 MMS4 PAP2 PXR1 RIX1 RPN4 RTF1 SET2 TBF1 )	P
GO:0006354 DNA-templated transcription, elongation	11 ( ELP4 HPR1 MSS116 RAT1 RPA49 RTF1 RTT106 SET2 SSU72 TFG1 YJR084W )	P
GO:0006401 RNA catabolic process	11 ( AIR2 IPK1 NMD2 NUC1 PAN3 PAP2 POP3 RAT1 RRP40 SKI6 YJR084W )	P
GO:0006970 response to osmotic stress	11 ( ALD6 CDC37 GPD1 HOG1 IQG1 ISC1 PTC2 SCH9 SLN1 SSK1 USV1 )	P
GO:0032787 monocarboxylic acid metabolic process	11 ( ALD2 ALD6 CRC1 DAL81 FAT1 HTD2 HXK1 LIP5 PAN5 TUP1 UGA1 )	P
GO:0043934 sporulation	11 ( MRE11 MRPL37 MRPS17 RIM4 RIM9 RMD5 SDH5 SET2 SMK1 SSP1 VPS13 )	P
GO:0048308 organelle inheritance	11 ( ARC18 GEM1 ICE2 MDM20 PEP12 PEP7 PEX3 RTN1 SEC5 SEC8 TRX1 )	P
GO:0006352 DNA-templated transcription, initiation	10 ( BDP1 DAL81 ESS1 RPC25 RPC31 SSU72 TAF8 TFA2 TFC1 TFG1 )	P
GO:0006360 transcription from RNA polymerase I promoter	10 ( CKB1 HPR1 RPA135 RPA49 RPC10 RPC40 RTF1 SCH9 TFB1 UTP15 )	P
GO:0006470 protein dephosphorylation	10 ( CKB1 ESS1 MSG5 OCA6 PTC2 PTC6 PTP1 SSU72 TFG1 YMR1 )	P
GO:0006887 exocytosis	10 ( EXO70 MSB3 PEP5 PEP7 RCY1 RHO3 SEC2 SEC5 SEC8 SMY1 )	P
GO:0006997 nucleus organization	10 ( BRL1 DYN1 ICE2 JEM1 KAR9 NUP84 POM152 RTN1 TOF2 TOM1 )	P
GO:0008213 protein alkylation	10 ( CTM1 DOT1 ESS1 NOP1 RKM1 RKM3 RKM4 RMT2 RTF1 SET2 )	P
GO:0043144 snoRNA processing	10 ( CBF5 NOP1 PAP2 POP3 PRP2 PXR1 RAT1 RRP40 RTF1 SKI6 )	P
GO:0061025 membrane fusion	10 ( BUB2 GYP1 MSB3 PEP12 PEP5 PEP7 SEC22 TRX1 USO1 VPS8 )	P
GO:0007033 vacuole organization	9 ( ATG16 NPR2 PEP12 PEP5 PEP7 TRX1 VPS4 VPS8 YHC3 )	P
GO:0043543 protein acylation	9 ( ELP4 ERF2 HFI1 MDM20 SET2 SPT10 SWC4 VPS75 YNG2 )	P
GO:0045333 cellular respiration	9 ( CIR2 CIT1 KGD2 LSC1 MAS1 PET9 QCR7 SDH1 SDH5 )	P
GO:0051604 protein maturation	9 ( CSF1 ENV10 IMP1 IMP2 MAP1 MAS1 PCP1 STE13 YME1 )	P
GO:0006353 DNA-templated transcription, termination	8 ( ESS1 PCF11 PTA1 RAT1 RTF1 SET2 SSU72 SUP45 )	P
GO:0006766 vitamin metabolic process	8 ( ABZ2 ALD2 PAN5 PET18 RIB5 SNO1 THI20 THI5 )	P
GO:0042255 ribosome assembly	8 ( DRS1 MAK11 MRD1 MRH4 NSR1 RIX1 RPF1 SQT1 )	P
GO:0002181 cytoplasmic translation	7 ( PRT1 RKM1 SSB2 SSZ1 TIF3 TIF34 TUB4 )	P
GO:0006414 translational elongation	7 ( FRS2 GCN20 ISM1 SSB2 SSZ1 YLR281C ZUO1 )	P
GO:0009408 response to heat	7 ( AHA1 HCH1 HOG1 LCB5 NUP84 TPS2 YDJ1 )	P
GO:0032200 telomere organization	7 ( NOP10 PSO2 PXR1 SLX5 TBF1 YKU70 YKU80 )	P
GO:0000910 cytokinesis	6 ( BUB2 BUD13 BUD2 PAN1 RIM9 TOF2 )	P
GO:0001403 invasive growth in response to glucose limitation	6 ( DIA2 NCS2 PTP1 SNF5 TMN3 TUP1 )	P
GO:0006413 translational initiation	6 ( FMT1 LTO1 PRT1 RLI1 TIF3 TIF34 )	P
GO:0006869 lipid transport	6 ( FAT1 FPK1 SNG1 SNQ2 UPS2 VTA1 )	P
GO:0000746 conjugation	5 ( FAR11 FPK1 JEM1 MSG5 YJR084W )	P
GO:0006497 protein lipidation	5 ( ATG16 ERF2 GAA1 GPI8 SPT14 )	P
GO:0006418 tRNA aminoacylation for protein translation	4 ( FRS2 ISM1 MSM1 MSW1 )	P
GO:0007031 peroxisome organization	4 ( GPD1 PEX28 PEX3 RTN1 )	P
GO:0007114 cell budding	4 ( ATS1 BUD2 PAN1 TGL3 )	P
GO:0007124 pseudohyphal growth	4 ( NCS2 PTP1 SFG1 TMN3 )	P
GO:0000902 cell morphogenesis	3 ( CDC7 SMK1 YPK2 )	P
GO:0006486 protein glycosylation	3 ( ALG8 ALG9 SWP1 )	P
GO:0006865 amino acid transport	3 ( AGP2 NPR2 YHC3 )	P
GO:0008643 carbohydrate transport	3 ( HXK1 HXT4 ITR2 )	P
GO:0009311 oligosaccharide metabolic process	3 ( FBP1 SNF5 TPS2 )	P
GO:0032196 transposition	3 ( BDP1 RPC40 RTT106 )	P
GO:0042594 response to starvation	3 ( NPR2 PHO4 SSB2 )	P
GO:0005737 cytoplasm	427 ( ABZ2 ACE2 ACL4 ADE4 AGP2 AHA1 AHP1 AKL1 ALD2 ALD6 ALG13 ALG8 ALG9 ALY2 APC4 APD1 APE4 APL3 APM3 ARC18 ARG3 ARO9 ARP1 ARX1 ATG16 ATP10 ATS1AVO2 BER1 BPL1 BRL1 BRN1 BRO1 BSD2 BUB2 BUD13 BUD2 CAB5 CBF5 CCC1 CCM1 CDC34 CDC37 CDC7 CEF1 CIA1 CIR2 CIT1 CKB1 CLB4 CMC2 COA2 COA6 COF1 COX23CPR6 CRC1 CRM1 CSF1 CSG2 CST6 CTM1 CTR1 CUL3 CYC2 CYT2 DAL1 DAL4 DBF4 DDC1 DDL1 DIM1 DPH1 DRE2 DRN1 DUS3 DYN1 DY…	C
GO:0005634 nucleus	281 ( ACE2 ACL4 AIR2 ALG13 APC4 APD1 APN2 ARO80 ARO9 ARX1 ATG16 AVO2 BDP1 BFR2 BPL1 BRL1 BRN1 BUD13 CAB5 CBF5 CDC34 CDC40 CDC7 CEF1 CHL1 CIA1 CIC1CKB1 CLB4 CLP1 CMC2 COA6 COF1 CRM1 CST6 CTR1 CUL3 CWC2 DAL81 DBF4 DBP3 DBP7 DBP8 DBP9 DDC1 DIA2 DIM1 DIP2 DOT1 DRN1 DRS1 DUS3 ECM15 ECM16 ELP2ELP4 ESS1 FAF1 FCF1 FHL1 FPK1 FPR3 GAR1 GAT1 GCD10 GCG1 GDH3 GIS3 GPD1 GUF1 HCH1 HDA2 HFI1 HIT1 HMX1 HOG1 HPR1 …	C
GO:0016020 membrane	183 ( AGP2 AHP1 AKL1 ALG13 ALG8 ALG9 APL3 APM3 ARP1 ATG16 ATP10 AVO2 BRL1 BRO1 BSD2 BUD2 CCC1 CIR2 CMC2 COA2 COA6 COF1 CRC1 CRM1 CSF1 CSG2 CTR1CYC2 CYT2 DAL4 ECM3 ECM30 ECM7 ENV10 ERF2 ERG2 ERG27 ERG4 ERO1 ERV29 ERV41 EXO70 FAT1 FCY2 FIT2 FMP30 FMP52 FPK1 FPR3 FRE1 FRE3 FTR1 GAA1 GAS3 GEM1GPI8 GRH1 GUF1 HMI1 HMX1 HOC1 HRI1 HUL4 HXT4 ICE2 IML2 IMP1 IMP2 INP54 ISC1 ITR2 JEM1 JID1 KAP122 KCH1 KHA1 L…	C
GO:0005739 mitochondrion	134 ( ALD6 ARC18 ARG3 ATP10 CAB5 CCM1 CIR2 CIT1 CMC2 COA2 COA6 COX23 CRC1 CSF1 CYC2 CYT2 DDL1 DIM1 DRE2 ECM16 ERG27 FMP30 FMP52 FMT1 FOL3 GCV1 GCV2GCV3 GDH3 GEM1 GPD1 GUF1 GYP1 HMI1 HTD2 HXK1 HYR1 ILV5 IML2 IMP1 IMP2 ISC1 ISM1 JID1 KGD2 KHA1 KIP2 LIP5 LSC1 LYS21 MAS1 MCP2 MDJ2 MDL2 MFM1 MIC26MIC60 MIP1 MIR1 MME1 MRE11 MRH4 MRPL1 MRPL28 MRPL37 MRPL4 MRPL44 MRPL9 MRPS17 MRPS28 MRX1 MRX8 MSB1 MSM1 M…	C
GO:0012505 endomembrane system	104 ( AGP2 ALG13 ALG8 ALG9 ALY2 APL3 APM3 BRL1 BRO1 BSD2 BUB2 CAB5 CCC1 CSG2 ECM3 ECM30 ENV10 ERF2 ERG2 ERG27 ERG4 ERO1 ERV29 ERV41 EXO70 FAR11FAT1 FMP52 FPR3 GAA1 GEM1 GPI8 GRH1 GYP1 HMX1 HOC1 HRI1 ICE2 INP54 ISC1 JEM1 KAP122 KHA1 LAC1 LCB5 LST8 MAK11 MAM3 MEP1 MEX67 MON1 MSB3 MVP1 NPR1NSR1 NTE1 NUD1 NUP84 PAN1 PEP12 PEP5 PEP7 PEX3 PGA2 PHO89 PIK1 POM152 PRE10 RCY1 RSN1 RTN1 SCT1 SEC2 SEC22 SEN1…	C
GO:0005730 nucleolus	77 ( AIR2 ARX1 BFR2 CBF5 CIC1 CKB1 DBP3 DBP7 DBP8 DBP9 DIM1 DIP2 DRS1 ECM16 FAF1 FCF1 FHL1 FPR3 GAR1 IFH1 IMP3 KRE33 KRI1 KRR1 MAK11 MAK16 MRD1 NCL1NHP2 NOC2 NOC4 NOG1 NOG2 NOP1 NOP10 NOP14 NOP16 NOP19 NOP2 NOP4 NOP58 NOP7 NSA2 NSR1 NUG1 PAP2 POL5 POP3 PWP1 PXR1 RCL1 RPA135 RPA49 RPC10RPC40 RPF1 RRB1 RRP1 RRP12 RRP36 RRP40 RRS1 SAS10 SDA1 SKI6 SLX5 SOF1 SPB1 TOF2 TOM1 UBP10 URB1 UTP11 UTP14 UTP15…	C
GO:0005783 endoplasmic reticulum	56 ( AGP2 ALG13 ALG8 ALG9 BRL1 BSD2 CAB5 CSG2 ECM3 ENV10 ERF2 ERG2 ERG27 ERG4 ERO1 ERV29 ERV41 FAR11 FAT1 FMP52 FPR3 GAA1 GEM1 GPI8 HMX1 HRI1 ICE2INP54 ISC1 JEM1 KHA1 LAC1 MAM3 MEP1 NTE1 PEX3 PGA2 PHO89 RSN1 RTN1 SCT1 SEC22 SFB2 SPT14 SRP72 SSH4 SWP1 TCB3 USO1 VPS4 VPS70 YIF1 YJU3 YKL077WYKR051W ZRG17 )	C
GO:0005740 mitochondrial envelope	50 ( ATP10 CIR2 CMC2 COA2 COA6 COX23 CRC1 CYC2 CYT2 DRE2 ERG27 FMP30 FMP52 GEM1 GUF1 HMI1 HYR1 IML2 IMP1 IMP2 ISC1 JID1 MAS1 MCP2 MDJ2 MDL2 MFM1MIC26 MIC60 MIR1 MME1 MTM1 NUC1 OAC1 PCP1 PET9 PTC6 PTH2 QCR7 SDH1 SEN15 TIM23 TPC1 TRR1 TRX1 UPS2 YIA6 YJU3 YME1 YPR098C )	C
GO:0005886 plasma membrane	46 ( AGP2 AHP1 APL3 AVO2 BUD2 COA6 COF1 CTR1 DAL4 ECM7 EXO70 FAT1 FCY2 FPK1 FRE1 FRE3 FTR1 GAS3 HXT4 ITR2 KCH1 LST8 MEP1 MSB1 MSB3 NPR1 PAN1 PHO89PST2 PTR3 QDR2 RHO3 RIM9 SEC8 SLA1 SLN1 SNG1 SNQ2 SSB2 STP22 TPN1 TPO4 VHT1 YJU3 YOR1 YPT10 )	C
GO:0005773 vacuole	44 ( AGP2 APE4 ATG16 AVO2 BSD2 CCC1 CSG2 DAL4 ECM7 ENV10 EXG1 FAT1 FCY2 FIT2 FRE3 GAS3 INP54 ITR2 KCH1 LST8 MAM3 MDL2 MET5 MON1 MSB3 NPR2 PEP12 PEP5PEP7 RSN1 RTC1 SCH9 SNG1 SSH4 STE13 TPN1 TPO4 TRX1 VMA11 YBR139W YHC3 YJL163C YKL077W YPT10 )	C
GO:0005694 chromosome	37 ( BRN1 CBF5 CDC7 CHL1 CRM1 DBF4 DDC1 DIA2 DOT1 FHL1 HDA2 HPR1 IFH1 KAR9 MLH3 MMS4 NUP84 PSF3 PSO2 RPC31 RTF1 RTT106 SCH9 SET2 SLX5 SNF5 SPT10SWC3 SWC4 TBF1 UBP10 UTP15 VPS75 YCG1 YJR084W YKU70 YKU80 )	C
GO:0031410 cytoplasmic vesicle	36 ( ALY2 APL3 APM3 BRO1 ERV29 ERV41 EXO70 GRH1 LST8 MON1 MSB3 MVP1 PAN1 PEP12 PEP5 PEP7 RCY1 SCY1 SEC2 SEC22 SFB2 SLA1 SNF8 SSH4 STP22 TMN3 USO1VPS13 VPS25 VPS4 VPS53 VPS8 VTA1 YIF1 YPT10 YPT35 )	C
GO:0005840 ribosome	30 ( APE4 ARX1 GCN20 GUF1 MAP1 MRH4 MRPL1 MRPL28 MRPL37 MRPL4 MRPL44 MRPL9 MRPS17 MRPS28 NOP1 OTU2 PET123 RLI1 RRP12 RSM10 RSM18 RSM22 RSM24 RSM25RTC1 SQT1 SWS2 TIF3 YLR281C ZUO1 )	C
GO:0005794 Golgi apparatus	27 ( APM3 CCC1 ECM30 ERV41 FAR11 GRH1 GYP1 HOC1 KHA1 LCB5 LST8 NPR1 PEP12 PIK1 RCY1 RTN1 SEC22 SFB2 STE13 TMN3 TRX1 USO1 VPS13 VPS53 VPS8 YIF1 ZRG17)	C
GO:0005856 cytoskeleton	22 ( ARC18 ARP1 BER1 BUB2 CBF5 CLB4 COF1 CRM1 DYN1 IQG1 KAR9 KIP2 MHP1 NUD1 PAN1 PRK1 SCD5 SLA1 SMY1 SPC98 TUB4 USO1 )	C
GO:0030427 site of polarized growth	22 ( AKL1 APL3 BUD2 EXO70 FPK1 IQG1 KAR9 MSB1 MSB3 PAN1 PRK1 PXL1 RCY1 RGD2 RIM9 SEC2 SEC5 SEC8 SLA1 SMI1 SMY1 ZDS2 )	C
GO:0005933 cellular bud	21 ( AKL1 APL3 BUD2 EXO70 IQG1 KAR9 MSB1 MSB3 PAN1 PXL1 RCY1 RGD2 RHO3 SEC2 SEC5 SEC8 SLA1 SMI1 SMY1 TCB3 ZDS2 )	C
GO:0005575 cellular_component*	18 ( CHM7 DAL1 ETP1 GLG1 GUA1 HEL1 LIH1 MOH1 MRX8 RDS1 RIB5 THI5 THR1 TRM2 YML002W YML020W YOR389W YPL034W )	C
GO:0005938 cell cortex	17 ( ARP1 COF1 DYN1 EXO70 ICE2 IQG1 KAR9 MSB3 PAN1 PRK1 RCY1 RTN1 SCD5 SEC5 SEC8 SLA1 TCB3 )	C
GO:0005815 microtubule organizing center	9 ( ARP1 BUB2 CLB4 CRM1 DYN1 KAR9 NUD1 SPC98 TUB4 )	C
GO:0005576 extracellular region	6 ( APE4 EXG1 FIT2 GAS3 PST2 YOR389W )	C
GO:0005777 peroxisome	5 ( FAT1 GPD1 HYR1 PEX28 PEX3 )	C
GO:0005618 cell wall	3 ( EXG1 FIT2 GAS3 )	C
GO:0043167 ion binding	172 ( ABZ2 ACE2 ADE4 AIR2 AKL1 APE4 APN2 ARG3 ARO80 ARO9 ARX1 BPL1 CAB5 CDC34 CDC7 CHL1 CIR2 CLP1 CMC2 CWC2 CYC2 CYT2 DAL1 DAL81 DBF4 DBP3 DBP7DBP8 DBP9 DDL1 DRE2 DRS1 DUS3 DYN1 ECM16 ETP1 EXO70 FBP1 FMP30 FOL3 FPK1 FRE1 FRE3 FRS2 FUR1 GAT1 GCN20 GCV2 GEM1 GUA1 GUD1 GUF1 HEL1 HIT1 HMI1HMX1 HOG1 HXK1 ILV5 IPK1 IRC21 ISC1 ISM1 JJJ3 KIP2 KRE33 KTI11 LCB5 LIP5 MAC1 MAP1 MAS1 MDL2 MET32 MET5 MLH3 MMS4…	F
GO:0003674 molecular_function *	147 ( ACL4 AGP2 APD1 APL3 APM3 ARC18 ARX1 ATS1 AVO2 BER1 BFR2 BRL1 BUD13 CHM7 CIA1 CIR2 CMC2 COA2 COA6 COX23 CSF1 DDC1 DPH1 ECM15 ECM25 ECM30ECM7 ENV10 ERV41 FAF1 FAR11 FCF1 FIT2 FMP52 GIS3 GRH1 HIT1 HRI1 ICE2 IML2 IRC21 JID1 KAR9 KEL3 KRE33 KRI1 KRR1 LTO1 MAK11 MAK16 MAM3 MAY24 MCP2MIC26 MIC60 MOH1 MRX1 MRX8 MSB1 MTO1 MUB1 NCS2 NMD2 NOC4 NOP16 NOP19 NPR2 NSA2 OCA6 OPI10 OTU2 PET18 PEX28 PGA2 PSF…	F
GO:0016740 transferase activity	115 ( ABZ2 ADE4 AIR2 AKL1 ALG13 ALG8 ALG9 APC4 ARG3 ARO9 ATG16 CAB5 CDC34 CDC7 CIT1 CLP1 CTM1 CUL3 DIA2 DIM1 DOT1 DYS1 ELP4 ERF2 ETP1 FMT1 FPK1FUR1 GAS3 GCD10 GCG1 GCV1 GLG1 HEL1 HFI1 HOC1 HOG1 HUL4 HXK1 IPK1 KGD2 KRE33 LAC1 LCB5 LIP5 LYS21 MDM20 MET1 MGT1 MIP1 MRE11 MRS6 NCL1 NCS2NOP1 NOP2 NPR1 PAN3 PAP2 PEP5 PIK1 PKP2 POL4 POL5 PRK1 PRO1 PRS1 QRI1 RET1 RIB5 RIO2 RKM1 RKM3 RKM4 RMD5 RMT2 RPA135 …	F
GO:0016787 hydrolase activity	108 ( AIR2 APE4 APN2 ARP1 ARX1 CCM1 CHL1 DAL1 DBP3 DBP7 DBP8 DBP9 DDC1 DDL1 DRS1 DYN1 ECM16 ECM3 ELP4 EXG1 FBP1 FMP30 FRS2 GAA1 GCN20 GEM1 GPI8GUA1 GUD1 GUF1 HDA2 HMI1 IMP1 IMP2 INP54 ISC1 ISM1 KIP2 LIH1 MAG1 MAP1 MAS1 MDL2 MIP1 MLH3 MMS4 MRE11 MRH4 MRX1 MRX8 MSG5 MSS116 NBP35 NOG2NTE1 NTG2 NUC1 NUG1 OCA6 PAN3 PAP2 PCP1 POP3 PRE10 PRP2 PSO2 PTC2 PTC6 PTH2 PTP1 RAD10 RAT1 RCL1 RHO3 RLI1 SEN15 SMY1…	F
GO:0003723 RNA binding	86 ( AIR2 CBF5 CCM1 CLP1 CWC2 DBP3 DBP7 DBP8 DBP9 DIM1 DIP2 DRS1 DUS3 ECM16 ELP4 FRS2 GAR1 GCD10 HSH155 IKI3 IMP3 ISM1 KRE33 KRR1 MAP1 MER1 MEX67MRD1 MRH4 MRN1 MRPL1 MRPS17 MRPS28 MRX1 MSL5 MSS116 NCL1 NCS2 NHP2 NMD2 NOC2 NOP1 NOP10 NOP14 NOP2 NOP4 NOP58 NOP7 NSR1 NUG1 PAP2 PCF11 PFS2PRE10 PRO1 PRP24 PRT1 PTA1 PUS1 RAT1 RCL1 RIM4 RLI1 RPF1 RRP12 RRP40 RTF1 SEC65 SKI6 SNP1 SOF1 SRP72 STI1 SUP45 SW…	F
GO:0003677 DNA binding	67 ( ACE2 APN2 ARO80 BDP1 CBF5 CEF1 CHL1 CST6 DAL81 DBF4 DDC1 DIA2 DOT1 FHL1 GAT1 HDA2 HMI1 ILV5 MAC1 MAG1 MED4 MET32 MET4 MGT1 MIP1 MLH3 MMS4MRE11 NSR1 PHO2 PHO4 POL4 POL5 PPR1 PSO2 RAD10 RAD4 RDS1 RET1 RFX1 RPA135 RPA49 RPC10 RPC25 RPC31 RPC40 RPC53 RPN4 RPO31 RTF1 RTT106 SLD2 SMI1SPT10 SSN8 SWC4 TBF1 TFA2 TFB4 TFC1 TFG1 TOF2 USV1 YJR084W YKU70 YKU80 ZUO1 )	F
GO:0016491 oxidoreductase activity	41 ( AHP1 ALD2 ALD6 CIR2 COA6 CYC2 DUS3 ERG27 ERG4 ERO1 FRE1 FRE3 GCV1 GCV2 GCV3 GDH3 GPD1 HMX1 HTD2 HYR1 ILV5 MET10 MET5 MRS6 MTD1 MTO1 MXR1PAN5 PST2 QCR7 RIB5 RNR3 SDH1 SMM1 SRX1 TRR1 TRX1 YGL185C YHB1 YJR096W YNL134C )	F
GO:0016887 ATPase activity	34 ( AIR2 CHL1 DBP3 DBP7 DBP8 DBP9 DRS1 DYN1 ECM16 ECM3 ELP4 GCN20 HMI1 KIP2 MDL2 MLH3 MRH4 MSS116 NBP35 PAP2 PRP2 RLI1 SNF5 SNQ2 SSB2 TFB1 TFB4VMA11 VPS4 YGR210C YKU70 YKU80 YME1 YOR1 )	F
GO:0022857 transmembrane transporter activity	32 ( AGP2 CCC1 COA6 CRC1 CTR1 DAL4 FCY2 FTR1 HXT4 ITR2 KCH1 KHA1 MDL2 MEP1 MFM1 MIR1 MME1 OAC1 PET9 PHO89 QCR7 QDR2 SNQ2 TIM23 TPC1 TPN1 TPO4VHT1 VMA11 YIA6 YOR1 ZRG17 )	F
GO:0016301 kinase activity	29 ( AKL1 CAB5 CDC7 CLP1 FPK1 HOG1 HXK1 IPK1 LCB5 MRE11 NPR1 PAN3 PIK1 PKP2 PRK1 PRO1 PRS1 RIO2 SCH9 SCY1 SKY1 SLN1 SMK1 TFB1 TFB4 THI20 THR1 YAK1YPK2 )	F
GO:0003729 mRNA binding	28 ( CBF5 DBP9 DUS3 HSH155 MAP1 MER1 MEX67 MRD1 MRN1 MSS116 NOC2 NOP4 NOP58 NOP7 NSR1 NUG1 PAP2 PCF11 PRE10 PUS1 RAT1 RRP12 SNP1 SOF1 STI1 TIF3URB1 YMR1 )	F
GO:0030234 enzyme regulator activity	28 ( AHA1 BRN1 BRO1 BUB2 BUD2 CKB1 CLB4 CSG2 DBF4 DRN1 GYP1 HCH1 LST8 MDJ2 MRS6 MSB3 PXL1 PXR1 RCL1 RGD2 SSK1 SSN8 STI1 TFG1 TOF2 VPS75 VTA1YDJ1 )	F
GO:0005198 structural molecule activity	25 ( ARP1 HPR1 MHP1 MRE11 MRPL1 MRPL28 MRPL37 MRPL4 MRPL44 MRPL9 MRPS17 MRPS28 NUD1 NUP84 PET123 POM152 RSM10 RSM18 RSM22 RSM24 RSM25 SPC98SWS2 TUB4 VPS25 )	F
GO:0019899 enzyme binding	23 ( ALY2 BRN1 BUB2 CDC34 CDC37 CRM1 CUL3 ELP4 ESS1 EXO70 GYP1 HEL1 MOG1 MRS6 MSB3 PCF11 PEP7 RTF1 SCD5 SSK1 TFA2 TUP1 VPS8 )	F
GO:0008168 methyltransferase activity	20 ( CTM1 DIM1 DOT1 GCD10 GCV1 MET1 MGT1 NCL1 NOP1 NOP2 RKM1 RKM3 RKM4 RMT2 RSM22 SET2 SPB1 TRM13 TRM2 TRM5 )	F
GO:0004518 nuclease activity	19 ( APN2 CCM1 DAL1 DDC1 MIP1 MMS4 MRE11 MRX1 NTG2 NUC1 PAN3 POP3 PSO2 RAD10 RAT1 RCL1 SEN15 TRM2 TRZ1 )	F
GO:0001071 nucleic acid binding transcription factor activity	18 ( ACE2 ARO80 CST6 DAL81 FHL1 GAT1 MAC1 MET32 MET4 PHO2 PHO4 PPR1 RDS1 RFX1 RPN4 TAF8 TBF1 TFC1 )	F
GO:0008233 peptidase activity	16 ( APE4 ARX1 GPI8 IMP1 IMP2 MAP1 MAS1 PCP1 PRE10 STE13 UBP10 UBP7 VPS70 YBR139W YFR006W YME1 )	F
GO:0016779 nucleotidyltransferase activity	16 ( AIR2 MIP1 PAP2 POL4 POL5 QRI1 RET1 RPA135 RPA49 RPC10 RPC25 RPC31 RPC34 RPC40 RPC53 RPO31 )	F
GO:0000988 transcription factor activity, protein binding	15 ( BDP1 DAL81 GAT1 HFI1 IFH1 MED4 MET32 MET4 RTF1 SWC4 TFB1 TFB4 TFC1 TFG1 TUP1 )	F
GO:0003735 structural constituent of ribosome	15 ( MRPL1 MRPL28 MRPL37 MRPL4 MRPL44 MRPL9 MRPS17 MRPS28 PET123 RSM10 RSM18 RSM22 RSM24 RSM25 SWS2 )	F
GO:0004386 helicase activity	15 ( AIR2 CHL1 DBP3 DBP7 DBP8 DBP9 DRS1 ECM16 HMI1 MRH4 MSS116 PAP2 PRP2 YKU70 YKU80 )	F
GO:0016791 phosphatase activity	11 ( FBP1 INP54 MSG5 OCA6 PTC2 PTC6 PTP1 SSU72 TPS2 YMR1 YOR283W )	F
GO:0016874 ligase activity	11 ( BPL1 FAT1 FOL3 FRS2 GUA1 ISM1 LIP5 LSC1 MSM1 MSW1 SLX5 )	F
GO:0008289 lipid binding	10 ( EXO70 MON1 MVP1 PEP5 PEP7 SEC2 TCB3 TFB1 TUP1 YPT35 )	F
GO:0016757 transferase activity, transferring glycosyl groups	10 ( ADE4 ALG13 ALG8 ALG9 FUR1 GLG1 HOC1 SPT14 SWP1 TPS2 )	F
GO:0051082 unfolded protein binding	10 ( ATP10 CDC37 CPR6 JEM1 RRB1 SQT1 SSB2 SSZ1 YDJ1 ZUO1 )	F
GO:0003682 chromatin binding	9 ( BRN1 DOT1 GAT1 HDA2 HOG1 RIX1 SPT10 TBF1 YCG1 )	F
GO:0008092 cytoskeletal protein binding	9 ( ARC18 COF1 ELP2 IQG1 KIP2 PAN1 SLA1 SMY1 SPC98 )	F
GO:0030674 protein binding, bridging	9 ( AIR2 ALY2 ATG16 CIC1 ERV29 PAN1 PEP5 PEX3 SLA1 )	F
GO:0003924 GTPase activity	8 ( GEM1 GUF1 MRX8 NOG2 NUG1 RHO3 TUB4 YPT10 )	F
GO:0016829 lyase activity	8 ( ABZ2 APN2 CYT2 HTD2 NNR2 NTG2 PAP2 SNO1 )	F
GO:0008135 translation factor activity, RNA binding	7 ( PRT1 RLI1 SUP45 TFB4 TIF3 TIF34 YLR281C )	F
GO:0016853 isomerase activity	7 ( CBF5 CPR6 ERG2 ERO1 ESS1 FPR3 PUS1 )	F
GO:0008134 transcription factor binding	6 ( BDP1 FHL1 GAT1 MET32 SNF5 TFA2 )	F
GO:0008565 protein transporter activity	6 ( APL3 CRM1 KAP122 MDJ2 TIM23 USO1 )	F
GO:0019843 rRNA binding	6 ( CCM1 MRD1 MRH4 MRPS17 MRPS28 RPF1 )	F
GO:0032182 ubiquitin-like protein binding	5 ( ETP1 MET30 SLA1 SLX5 STP22 )	F
GO:0042393 histone binding	5 ( DOT1 RTT106 TUP1 VPS75 YNG2 )	F
GO:0004871 signal transducer activity	4 ( HOG1 SLN1 SMK1 SSK1 )	F
GO:0016798 hydrolase activity, acting on glycosyl bonds	3 ( EXG1 MAG1 NTG2 )	F
GO:0005085 guanyl-nucleotide exchange factor activity	2 ( MON1 SEC2 )	F
down-regulated in 4 pel/AF vs 4 pel:
GO Slim Term	Total # GPs	Ontology
GO:0006366 transcription from RNA polymerase II promoter	9 ( ADR1 DEP1 GCN4 ISW2 OPI1 RPB3 RTT109 SKN7 TEC1 )	P
GO:0042221 response to chemical	9 ( ADR1 ATH1 GCN4 ISW2 MSC2 OPI1 SKN7 TUB2 UBC1 )	P
GO:0006520 cellular amino acid metabolic process	8 ( AAT2 AGX1 ALT1 ARO1 CAR1 GCN4 HIS4 PUT1 )	P
GO:0006629 lipid metabolic process	8 ( ADR1 DAP1 DEP1 FAA2 FOX2 GDE1 OPI1 UPS1 )	P
GO:0006325 chromatin organization	7 ( ADR1 BDF1 DEP1 DPB2 ISW2 RTT109 SET5 )	P
GO:0006811 ion transport	7 ( GAL2 MSC2 PUT4 PXA2 STL1 UPS1 ZRT1 )	P
GO:0032787 monocarboxylic acid metabolic process	7 ( AAT2 ADR1 CYB2 FAA2 FOX2 ICL1 OPI1 )	P
GO:0055085 transmembrane transport	7 ( GAL2 MSC2 OPT1 PUT4 PXA2 STL1 ZRT1 )	P
GO:0005975 carbohydrate metabolic process	5 ( ATH1 DEP1 DOG1 GAL2 ICL1 )	P
GO:0008150 biological_process *	5 ( ISR1 MIT1 SDD4 TMA10 YMR226C )	P
GO:0006281 DNA repair	4 ( BDF1 DPB2 RAD55 RTT109 )	P
GO:0006974 cellular response to DNA damage stimulus	4 ( BDF1 DPB2 RAD55 RTT109 )	P
GO:0070271 protein complex biogenesis	4 ( DNM1 GCN4 PUN1 SCM3 )	P
GO:0070925 organelle assembly	4 ( ATG1 RPL10 RPS27A SCM3 )	P
GO:0000278 mitotic cell cycle	3 ( SCM3 TPM2 TUB2 )	P
GO:0002181 cytoplasmic translation	3 ( RPL10 RPL37A RPS27A )	P
GO:0006364 rRNA processing	3 ( MRM2 RPL37A RPS27A )	P
GO:0006468 protein phosphorylation	3 ( ATG1 ISR1 PCL5 )	P
GO:0006873 cellular ion homeostasis	3 ( GDE1 ISU1 MSC2 )	P
GO:0007005 mitochondrion organization	3 ( ATG1 DNM1 TPM2 )	P
GO:0009451 RNA modification	3 ( ISU1 MRM2 TRM82 )	P
GO:0016570 histone modification	3 ( DEP1 RTT109 SET5 )	P
GO:0023052 signaling	3 ( OPI1 RGS2 SKN7 )	P
GO:0033043 regulation of organelle organization	3 ( ADR1 BDF1 DEP1 )	P
GO:0048285 organelle fission	3 ( DNM1 RAD55 TUB2 )	P
GO:0051321 meiotic cell cycle	3 ( CWP1 RAD55 TUB2 )	P
GO:0006260 DNA replication	2 ( DEP1 DPB2 )	P
GO:0006353 DNA-templated transcription, termination	2 ( ISW2 RPB3 )	P
GO:0006869 lipid transport	2 ( PXA2 UPS1 )	P
GO:0007010 cytoskeleton organization	2 ( TPM2 TUB2 )	P
GO:0007031 peroxisome organization	2 ( ADR1 DNM1 )	P
GO:0007033 vacuole organization	2 ( ATG1 TPM2 )	P
GO:0007059 chromosome segregation	2 ( SCM3 TUB2 )	P
GO:0008033 tRNA processing	2 ( ISU1 TRM82 )	P
GO:0008643 carbohydrate transport	2 ( GAL2 STL1 )	P
GO:0018193 peptidyl-amino acid modification	2 ( RTT109 SET5 )	P
GO:0031399 regulation of protein modification process	2 ( PCL5 SCM3 )	P
GO:0032196 transposition	2 ( RTT109 TEC1 )	P
GO:0042255 ribosome assembly	2 ( RPL10 RPS27A )	P
GO:0042273 ribosomal large subunit biogenesis	2 ( RPL10 RPL37A )	P
GO:0043934 sporulation	2 ( BDF1 CWP1 )	P
GO:0048308 organelle inheritance	2 ( DNM1 TPM2 )	P
GO:0051052 regulation of DNA metabolic process	2 ( DEP1 RTT109 )	P
GO:0051186 cofactor metabolic process	2 ( HEM15 ISU1 )	P
GO:0051603 proteolysis involved in cellular protein catabolic process	2 ( SCM3 UBC1 )	P
GO:0070647 protein modification by small protein conjugation or removal	2 ( SCM3 UBC1 )	P
GO:0071554 cell wall organization or biogenesis	2 ( CWP1 PUN1 )	P
GO:0000054 ribosomal subunit export from nucleus	1 ( MTR2 )	P
GO:0000910 cytokinesis	1 ( TPM2 )	P
GO:0001403 invasive growth in response to glucose limitation	1 ( TEC1 )	P
GO:0006091 generation of precursor metabolites and energy	1 ( ICL1 )	P
GO:0006310 DNA recombination	1 ( RAD55 )	P
GO:0006352 DNA-templated transcription, initiation	1 ( GCN4 )	P
GO:0006397 mRNA processing	1 ( CWC24 )	P
GO:0006605 protein targeting	1 ( ATG1 )	P
GO:0006865 amino acid transport	1 ( PUT4 )	P
GO:0006887 exocytosis	1 ( TPM2 )	P
GO:0006970 response to osmotic stress	1 ( SKN7 )	P
GO:0006979 response to oxidative stress	1 ( SKN7 )	P
GO:0007114 cell budding	1 ( TPM2 )	P
GO:0007124 pseudohyphal growth	1 ( TEC1 )	P
GO:0008213 protein alkylation	1 ( SET5 )	P
GO:0008380 RNA splicing	1 ( CWC24 )	P
GO:0009311 oligosaccharide metabolic process	1 ( ATH1 )	P
GO:0009408 response to heat	1 ( DEP1 )	P
GO:0015931 nucleobase-containing compound transport	1 ( MTR2 )	P
GO:0016050 vesicle organization	1 ( UBC1 )	P
GO:0032543 mitochondrial translation	1 ( MRPL38 )	P
GO:0042274 ribosomal small subunit biogenesis	1 ( RPS27A )	P
GO:0042594 response to starvation	1 ( GCN4 )	P
GO:0043144 snoRNA processing	1 ( CWC24 )	P
GO:0043543 protein acylation	1 ( RTT109 )	P
GO:0045333 cellular respiration	1 ( ICL1 )	P
GO:0051169 nuclear transport	1 ( MTR2 )	P
GO:0051604 protein maturation	1 ( ISU1 )	P
GO:0061025 membrane fusion	1 ( DNM1 )	P
GO:0005737 cytoplasm	48 ( AAT2 ADR1 AGX1 ALT1 ARO1 ATG1 ATH1 CAR1 CWP1 CYB2 DAP1 DEP1 DNM1 DOG1 DPB2 FAA2 FOX2 GDE1 HEM15 HIS4 ICL1 ISU1 MIT1 MRM2MRPL38 MSC2 OPI1 PUN1 PUT1 PUT4 PXA2 RGS2 RPL10 RPL37A RPS27A SCM3 SDD4 SET5 SKN7 STL1 TMA10 TPM2 TRM82 TUB2 UBC1 UPS1YMR226C ZRT1 )	C
GO:0005634 nucleus	28 ( ADR1 BDF1 CAR1 CWC24 CYB2 DEP1 DPB2 GCN4 ISW2 MIT1 MSC2 MTR2 OPI1 PCL5 RAD55 RGS2 RPB3 RTT109 SCM3 SDD4 SET5 SKN7 TEC1TMA10 TRM82 TUB2 UBC1 YMR226C )	C
GO:0016020 membrane	19 ( ATG1 CWP1 CYB2 DAP1 DNM1 GAL2 HEM15 MSC2 MTR2 OPI1 OPT1 PUN1 PUT4 PXA2 RGS2 STL1 UPS1 YMR226C ZRT1 )	C
GO:0005739 mitochondrion	12 ( AGX1 ALT1 CYB2 DNM1 FAA2 HEM15 ISU1 MRM2 MRPL38 PUT1 TMA10 UPS1 )	C
GO:0005694 chromosome	9 ( BDF1 DEP1 DPB2 GCN4 ISW2 RAD55 RTT109 SCM3 SET5 )	C
GO:0005840 ribosome	7 ( GDE1 MRPL38 RPL10 RPL37A RPS27A TMA10 YMR226C )	C
GO:0005886 plasma membrane	7 ( GAL2 OPT1 PUN1 PUT4 RGS2 STL1 ZRT1 )	C
GO:0005773 vacuole	6 ( ATG1 ATH1 CWP1 ICL1 PUT4 STL1 )	C
GO:0012505 endomembrane system	6 ( DAP1 MSC2 MTR2 OPI1 PUN1 ZRT1 )	C
GO:0005777 peroxisome	5 ( AAT2 DNM1 FAA2 FOX2 PXA2 )	C
GO:0005740 mitochondrial envelope	4 ( CYB2 DNM1 HEM15 UPS1 )	C
GO:0005783 endoplasmic reticulum	4 ( MSC2 OPI1 PUN1 ZRT1 )	C
GO:0005575 cellular_component*	2 ( DOG1 ISR1 )	C
GO:0005576 extracellular region	2 ( CWP1 ICL1 )	C
GO:0005618 cell wall	2 ( ATH1 CWP1 )	C
GO:0005856 cytoskeleton	2 ( TPM2 TUB2 )	C
GO:0005933 cellular bud	2 ( PUN1 TPM2 )	C
GO:0005938 cell cortex	2 ( PUN1 TPM2 )	C
GO:0030427 site of polarized growth	2 ( CAR1 TPM2 )	C
GO:0005794 Golgi apparatus	1 ( MSC2 )	C
GO:0005815 microtubule organizing center	1 ( TUB2 )	C
GO:0031410 cytoplasmic vesicle	1 ( DAP1 )	C
GO:0043167 ion binding	26 ( AAT2 ADR1 ALT1 ARO1 ATG1 CAR1 CWC24 CYB2 DNM1 DOG1 FAA2 HIS4 ICL1 ISR1 ISU1 ISW2 OPI1 PUT1 PXA2 RAD55RPB3 RPL37A RPS27A SDD4 TUB2 UBC1 )	F
GO:0016740 transferase activity	15 ( AAT2 AGX1 ALT1 ARO1 ATG1 DPB2 ICL1 ISR1 ISU1 MRM2 RPB3 RTT109 SET5 TRM82 UBC1 )	F
GO:0003677 DNA binding	12 ( ADR1 BDF1 CWC24 DPB2 GCN4 ISW2 OPI1 RAD55 RPB3 SDD4 SKN7 TEC1 )	F
GO:0016787 hydrolase activity	12 ( ATH1 CAR1 DEP1 DNM1 DOG1 GDE1 HIS4 ISW2 OPI1 PXA2 RAD55 TUB2 )	F
GO:0005198 structural molecule activity	7 ( CWP1 MRPL38 PUN1 RPL10 RPL37A RPS27A TUB2 )	F
GO:0022857 transmembrane transporter activity	7 ( GAL2 MSC2 OPT1 PUT4 PXA2 STL1 ZRT1 )	F
GO:0003674 molecular_function *	6 ( CWC24 DEP1 MIT1 PUN1 TMA10 TUB2 )	F
GO:0016491 oxidoreductase activity	6 ( ARO1 CYB2 FOX2 HIS4 PUT1 YMR226C )	F
GO:0000988 transcription factor activity, protein binding	4 ( ADR1 GCN4 OPI1 TEC1 )	F
GO:0001071 nucleic acid binding transcription factor activity	4 ( ADR1 GCN4 SKN7 TEC1 )	F
GO:0003682 chromatin binding	4 ( BDF1 GCN4 ISW2 SCM3 )	F
GO:0003735 structural constituent of ribosome	4 ( MRPL38 RPL10 RPL37A RPS27A )	F
GO:0016829 lyase activity	4 ( ARO1 FOX2 HEM15 ICL1 )	F
GO:0008134 transcription factor binding	3 ( ADR1 BDF1 TEC1 )	F
GO:0008168 methyltransferase activity	3 ( MRM2 SET5 TRM82 )	F
GO:0016301 kinase activity	3 ( ARO1 ATG1 ISR1 )	F
GO:0016887 ATPase activity	3 ( ISW2 PXA2 RAD55 )	F
GO:0030234 enzyme regulator activity	3 ( CAR1 PCL5 RGS2 )	F
GO:0003723 RNA binding	2 ( MRPL38 RPL37A )	F
GO:0003924 GTPase activity	2 ( DNM1 TUB2 )	F
GO:0008092 cytoskeletal protein binding	2 ( DNM1 TPM2 )	F
GO:0008289 lipid binding	2 ( OPI1 UPS1 )	F
GO:0016779 nucleotidyltransferase activity	2 ( DPB2 RPB3 )	F
GO:0016791 phosphatase activity	2 ( DOG1 OPI1 )	F
GO:0019843 rRNA binding	2 ( MRPL38 RPL37A )	F
GO:0019899 enzyme binding	2 ( DEP1 UBC1 )	F
GO:0042393 histone binding	2 ( BDF1 SCM3 )	F
GO:0004386 helicase activity	1 ( ISW2 )	F
GO:0004518 nuclease activity	1 ( RAD55 )	F
GO:0004871 signal transducer activity	1 ( SKN7 )	F
GO:0016798 hydrolase activity, acting on glycosyl bonds	1 ( ATH1 )	F
GO:0016853 isomerase activity	1 ( FOX2 )	F
GO:0016874 ligase activity	1 ( FAA2 )	F
