# Supplementary material for: Fhl1p protein, a positive transcription factor in Pichia pastoris, enhances the expression of recombinant proteins
Source: Microb Cell Fact. 2019 Nov 29;18:207. doi: 10.1186/s12934-019-1256-0 (PMC6884909; doi:10.1186/s12934-019-1256-0)
Supplement: Supplementary file 4 — Additional file 4. The annotation of proteins from various protein synthesis pathways that are differentially expressed. [file 12934_2019_1256_MOESM4_ESM.xlsx]

## Sheet: Sheet1
	Red numbers were represented the up-regulation in transcriptional level of genes and green number were down- regulation in transcriptional level of genes
No.	Accession	Name	Desription	log2 ratio（4pel/AF-VS-4pel）
Ribosome biosynthesis
1	chr2-2_0149	CBF5	Pseudouridine synthase catalytic subunit of box H	1.35081
2	chr4_0402	CKB1	Beta regulatory subunit of casein kinase 2, a Ser	1.0554
3	chr2-1_0606	DIP2	Nucleolar protein, specifically associated with the U3 snoRNA [Komagataella phaffii GS115]	1.88753
4	chr3_0131	FCF1	Essential nucleolar protein that is a component of the SSU (small subunit) processome involved in th [Komagataella phaffii GS115]	1.28518
5	chr2-1_0648	GAR1	Protein component of the H	1.25228
6	chr1-4_0230	GUF1	GTP-binding protein lepA [Komagataella phaffii CBS 7435]	1.06767
7	chr2-2_0242	IMP3	Component of the SSU processome, which is required for pre-18S rRNA processing [Komagataella phaffii GS115]	1.64508
8	chr2-2_0360	KRE33	UPF0202 protein YNL132W [Komagataella phaffii CBS 7435]	1.51671
9	chr4_0394	MEX67	Poly(A)RNA binding protein involved in nuclear mRNA export [Komagataella phaffii GS115]	1.03084
10	chr4_0796	NHP2	Nuclear protein related to mammalian high mobility group (HMG) proteins [Komagataella phaffii GS115]	1.30518
11	chr4_0105	NOG1	Probable nucleolar GTP-binding protein 1 [Komagataella phaffii CBS 7435]	1.38904
12	chr4_0423	NOG2	Putative GTPase that associates with pre-60S ribosomal subunits in the nucleolus [Komagataella phaffii GS115]	1.00532
13	chr4_0808	NOP1	hypothetical protein PP7435_Chr4-0142 [Komagataella phaffii CBS 7435]	1.11485
14	chr4_0747	NOP10	Constituent of small nucleolar ribonucleoprotein particles containing H	2.46869
15	chr3_0212	NOP4	Nucleolar protein [Komagataella phaffii GS115]	1.17136
16	chr4_0278	NOP58	Protein involved in pre-rRNA processing, 18S rRNA synthesis, and snoRNA synthesis [Komagataella phaffii GS115]	1.62346
17	chr1-1_0058	NUG1	GTPase that associates with nuclear 60S pre-ribosomes, required for export of 60S ribosomal subunits [Komagataella phaffii GS115]	1.48276
18	chr1-4_0176	POP3	Ribonucleases P	1.0108
19	chr3_0846	RAT1	Nuclear 5' to 3' single-stranded RNA exonuclease, involved in RNA metabolism [Komagataella phaffii GS115]	1.10992
20	chr3_0268	RCL1	RNA terminal phosphate cyclase-like protein [Komagataella phaffii GS115]	1.24505
21	chr4_0195	RIO2	Essential serine kinase involved in the processing of the 20S pre-rRNA into mature 18S rRNA [Komagataella phaffii GS115]	1.14446
22	chr4_0667	UTP14	Nucleolar protein, component of the small subunit (SSU) processome containing the U3 snoRNA [Komagataella phaffii GS115]	1.0107
23	chr1-4_0640	UTP15	U3 small nucleolar RNA-associated protein [Komagataella phaffii GS115]	1.71442
24	chr2-2_0243	XPO1	Major karyopherin, involved in export of proteins, RNAs, and ribosomal subunits from the nucleus [Komagataella phaffii GS115]	1.24949
25	chr2-1_0680	chr2-1_0680	hypothetical protein [Komagataella phaffii GS115]	1.45606
26	chr4_0528	MTR2	mRNA transport regulator, essential nuclear protein [Komagataella phaffii GS115]	-1.88673
Ribosome protein genes
1	chr3_0474	MRPL1	50S ribosomal protein L1 [Komagataella phaffii CBS 7435]	1.24627
2	c121_0014	MRPL28	mitochondrial 54S ribosomal protein YmL28 [Komagataella phaffii GS115]	1.25268
3	chr4_0904	MRPL37	mitochondrial 54S ribosomal protein YmL37 [Komagataella phaffii GS115]	1.52181
4	chr3_0959	MRPL38	mitochondrial 54S ribosomal protein YmL38	-1.37061
5	chr2-1_0442	MRPL4	Mitochondrial ribosomal protein of the large subunit [Komagataella phaffii GS115]	1.29963
6	chr1-3_0124	MRPL44	54S ribosomal protein L44, mitochondrial [Komagataella phaffii CBS 7435]	1.97238
7	chr2-2_0240	MRPL9	mitochondrial 54S ribosomal protein YmL9 [Komagataella phaffii GS115]	1.06597
8	chr2-1_0683	MRPS17	Mitochondrial ribosomal protein of the small subunit [Komagataella phaffii GS115]	1.23533
9	chr2-1_0384	MRPS28	mitochondrial 37S ribosomal protein MRPS28 [Komagataella phaffii GS115]	1.03832
10	chr2-2_0054	RPL10	60S ribosomal protein L10 [Komagataella phaffii GS115]	-1.5445
11	chr1-1_0337	RPL37A	60S ribosomal protein L37 [Komagataella phaffii GS115]	-1.02611
12	chr1-1_0236	RPL9	60S ribosomal protein L9 [Komagataella phaffii GS115]	1.29112
13	chr1-1_0076	RPS22	40S ribosomal protein S22 [Komagataella phaffii GS115]	1.24878
14	chr2-1_0634	RPS27A	40S ribosomal protein S27 [Komagataella phaffii GS115]	-1.17899
15	chr3_0946	RSM10	mitochondrial 37S ribosomal protein RSM10 [Komagataella phaffii GS115]	1.05765
16	chr3_0946	RSM10	mitochondrial 37S ribosomal protein RSM10 [Komagataella phaffii GS115]	1.05765
17	chr1-1_0296	RSM18	Mitochondrial ribosomal protein of the small subunit [Komagataella phaffii GS115]	1.05273
18	chr4_0067	RSM22	Mitochondrial ribosomal protein of the small subunit [Komagataella phaffii GS115]	1.17262
19	chr2-2_0487	RSM24	mitochondrial 37S ribosomal protein RSM24 [Komagataella phaffii GS115]	1.26144
20	chr2-2_0170	RSM25	mitochondrial 37S ribosomal protein RSM25 [Komagataella phaffii GS115]	1.13637
21	chr3_0520	SWS2	30S ribosomal protein S13 [Komagataella phaffii CBS 7435]	1.61353
22	chr3_0520	SWS2	30S ribosomal protein S13 [Komagataella phaffii CBS 7435]	1.61353
23	chr2-1_0849	TTC4	Tetratricopeptide repeat protein 4 [Komagataella phaffii CBS 7435]	2.05889
24	chr1-4_0114	YML002W	UPF0507 protein PICST_55861 [Komagataella phaffii CBS 7435]	1.15798
Glycolysis/gluconeogenesis
1	chr3_0693	gpmA	Tetrameric phosphoglycerate mutase [Komagataella phaffii GS115]	1.06653
2	chr1-1_0427	YOR283W	phosphoglycerate mutase [Komagataella phaffii CBS 7435]	1.13103
3	chr1-4_0080	FAT1	Fatty acid transporter and very long-chain fatty acyl-CoA synthetase [Komagataella phaffii GS115]	1.50584
4	chr2-1_0453	ALD2	Cytoplasmic aldehyde dehydrogenase, involved in ethanol oxidation and beta-alanine biosynthesis [Komagataella phaffii GS115]	1.07541
5	chr1-3_0153	TPN1	Plasma membrane pyridoxine (vitamin B6) transporter [Komagataella phaffii GS115]	1.15838
6	chr1-4_0150	TKL1	Transketolase, similar to Tkl2p [Komagataella phaffii GS115]	1.06499
7	chr4_0572	chr4_0572	Enolase [Komagataella phaffii CBS 7435]	-1.29923
8	chr4_0514	FCY2	Purine-cytosine permease [Komagataella phaffii GS115]	1.23652
TCA cycle
1	chr2-2_0065	QDR2	Plasma membrane multidrug transporter of the major facilitator superfamily [Komagataella phaffii GS115]	1.17184
2	chr1-1_0475	CIT1	citrate synthase [Komagataella phaffii CBS 7435]	1.11178
3	chr4_0733	SDH1	Flavoprotein subunit of succinate dehydrogenase (Sdh1p, Sdh2p, Sdh3p, Sdh4p) [Komagataella phaffii GS115]	1.31571
4	chr3_0831	LSC1	Alpha subunit of succinyl-CoA ligase [Komagataella phaffii GS115]	1.08189
5	chr1-3_0094	KGD2	Dihydrolipoyl transsuccinylase, component of the mitochondrial alpha-ketoglutarate dehydrogenase [Komagataella phaffii GS115]	1.1296
Methanol metabolism
1	chr3_0868	FBP1	Fructose-1,6-bisphosphatase, key regulatory enzyme in the gluconeogenesis pathway [Komagataella phaffii GS115]	1.03926
Endocytosis
3	chr2-1_0496	APL3	AP-2 complex subunit alpha-2 [Komagataella phaffii CBS 7435]	1.39094
4	chr3_0238	ARC18	Subunit of the ARP2	1.00632
5	chr3_1161	BRO1	Vacuolar protein-sorting protein bro1 [Komagataella phaffii CBS 7435]	1.0698
6	chr4_0552	HSA1(SSA1)	ATPase involved in protein folding and nuclear localization signal (NLS)-directed nuclear transport [Komagataella phaffii GS115]	1.98811
7	chr2-1_0260	chr2-1_0260	hypothetical protein [Komagataella phaffii GS115]	1.04996
8	chr3_0498	chr3_0498	Actin-associated protein [Komagataella phaffii GS115]	1.1474
9	chr3_0854	chr3_0854	hypothetical protein [Komagataella phaffii GS115]	1.22403
10	chr2-1_0830	PEP7	hypothetical protein [Komagataella phaffii GS115]	1.08177
11	chr2-1_0247	SMY1	Kinesin-related motor protein involved in mitotic spindle positioning [Komagataella phaffii GS115]	1.01343
12	chr3_1165	SNF8	Vacuolar-sorting protein SNF8 [Komagataella phaffii CBS 7435]	1.127
13	chr3_0731	SSB2	Cytoplasmic ATPase that is a ribosome-associated molecular chaperone [Komagataella phaffii GS115]	1.33475
14	chr1-1_0036	SSZ1(Hsp70)	Hsp70 protein that interacts with Zuo1p (a DnaJ homolog) to form a ribosome-associated complex [Komagataella phaffii GS115]	1.63423
15	chr3_0136	STP22	Component of the ESCRT-I complex, which is involved in ubiquitin-dependent sorting of proteins into [Komagataella phaffii GS115]	1.07328
16	chr4_0993	VPS25	Vacuolar protein-sorting-associated protein 25 [Komagataella phaffii CBS 7435]	1.30978
17	chr2-1_0572	VPS4	AAA-type ATPase that is regulated by Vta1p [Komagataella phaffii GS115]	1.11485
18	chr4_0635	VTA1	Callose synthase 3 [Komagataella phaffii CBS 7435]	1.00165
19	chr1-3_0288	YJL049W	Charged multivesicular body protein 7 [Komagataella phaffii CBS 7435]	1.45642
20	chr1-4_0189	YJR107W	Putative protein of unknown function [Komagataella phaffii GS115]	1.0752
21	chr1-4_0626	YPT10	GTP-binding protein YPT10 [Komagataella phaffii GS115]	1.02697
Protein processing in ER
1	chr1-4_0072	AHA1	Co-chaperone that binds to Hsp82p and activates its ATPase activity [Komagataella phaffii GS115]	1.31972
2	chr2-1_0828	CDC37	Hsp90 co-chaperone Cdc37 [Komagataella phaffii CBS 7435]	1.27756
3	chr3_0567	CPR6	Peptidyl-prolyl cis-trans isomerase (cyclophilin) [Komagataella phaffii GS115]	1.58227
4	chr1-1_0011	ERO1	Thiol oxidase required for oxidative protein folding in the endoplasmic reticulum [Komagataella phaffii GS115]	1.05077
5	chr2-2_0476	FPR3	hypothetical protein [Komagataella phaffii GS115]	1.26379
6	chr3_0170	HCH1	Co-chaperone that binds to Hsp82p and activates its ATPase activity [Komagataella phaffii GS115]	1.10832
7	chr2-2_0015	JEM1	One of several homologs of bacterial chaperone DnaJ, located in the ER lumen [Komagataella phaffii GS115]	1.98049
8	chr2-2_0384	NBP35	Essential iron-sulfur cluster binding protein localized in the cytoplasm [Komagataella phaffii GS115]	1.09129
9	chr2-1_0260	chr2-1_0260	hypothetical protein [Komagataella phaffii GS115]	1.04996
10	chr2-2_0457	chr2-2_0457	hypothetical protein [Komagataella phaffii GS115]	1.05085
11	chr3_0249	chr3_0249	hypothetical protein [Komagataella phaffii GS115]	1.13049
12	chr3_0614	SFB2	Component of the Sec23p-Sec24p heterodimeric complex of the COPII vesicle coat [Komagataella phaffii GS115]	1.05526
13	chr2-2_0066	YDJ1	Protein chaperone involved in regulation of the HSP90 and HSP70 functions [Komagataella phaffii GS115]	1.59465
14	chr4_0889	YME1	Mitochondrial member of the AAA family of ATPases [Komagataella phaffii CBS 7435]	1.13765
Proteasome
1	chr3_0689	RPN4	Transcription factor that stimulates expression of proteasome genes [Komagataella phaffii GS115]	1.44044
2	c121_0005	CIC1	Proteasome-interacting protein CIC1 [Komagataella phaffii CBS 7435]	1.27854
3	chr3_0699	PRE10	Alpha 7 subunit of the 20S proteasome [Komagataella phaffii GS115]	1.19195
Ubiquitin mediated
1	chr1-3_0048	CDC34	Ubiquitin-conjugating enzyme (E2) and catalytic subunit of SCF ubiquitin-protein ligase complex [Komagataella phaffii GS115]	1.34375
2	chr4_0429	UBC1	Ubiquitin-conjugating enzyme that mediates selective degradation of short-lived and abnormal protein [Komagataella phaffii GS115]	-1.15291
3	chr3_0044	TOM1	E3 ubiquitin ligase of the hect-domain class [Komagataella phaffii GS115]	1.21194
4	chr3_0044	TOM1	E3 ubiquitin ligase of the hect-domain class [Komagataella phaffii GS115]	1.21194
5	chr3_0594	MET30	F-box protein containing five copies of the WD40 motif, controls cell cycle function [Komagataella phaffii GS115]	1.50983
6	chr3_0477	APC4	Anaphase-promoting complex subunit 4 [Komagataella phaffii CBS 7435]	1.52307
7	chr2-1_0369	Cul3	Ubiquitin-protein ligase, member of the cullin family with similarity to Cdc53p and human CUL3 [Komagataella phaffii GS115]	1.27703
8	chr1-4_0609	CUL4	Cullin-4A [Komagataella phaffii CBS 7435]	1.18807
RNA polymerase
1	chr4_0344	RPB3	RNA polymerase II third largest subunit B44, part of central core [Komagataella phaffii GS115]	-1.53386
2	chr1-1_0166	RPC10	RNA polymerase subunit, found in RNA polymerase complexes I, II, and III [Komagataella phaffii GS115]	1.72239
3	chr4_0239	RET1	Second-largest subunit of RNA polymerase III [Komagataella phaffii GS115]	1.55483
4	chr4_0302	RPO31	RNA polymerase III subunit C160, part of core enzyme [Komagataella phaffii GS115]	1.18336
5	chr1-4_0230	GUF1	GTP-binding protein lepA [Komagataella phaffii CBS 7435]	1.06767
6	chr4_0826	RPC40	RNA polymerase subunit, common to RNA polymerase I and III [Komagataella phaffii GS115]	1.03961
7	chr3_0574	RPC53	DNA-directed RNA polymerase III subunit C4 [Komagataella phaffii CBS 7435]	1.20586
8	chr4_0735	RPC25	RNA polymerase III subunit C25, required for transcription initiation [Komagataella phaffii GS115]	1.05793
9	chr4_0697	RPC34	RNA polymerase III subunit C34 [Komagataella phaffii GS115]	1.58128
10	chr1-4_0324	RPA135	RNA polymerase I subunit A135 [Komagataella phaffii GS115]	1.54674
11	chr3_0651	RPA49	RNA polymerase I subunit A49 [Komagataella phaffii GS115]	1.12134
RNA degradation
1	chr2-2_0239	AIR2	RING finger protein that interacts with the arginine methyltransferase Hmt1p [Komagataella phaffii GS115]	1.01665
2	chr2-1_0541	PAN3	Essential subunit of the Pan2p-Pan3p poly(A)-ribonuclease complex [Komagataella phaffii GS115]	1.09885
3	chr1-3_0072	PRP24	Splicing factor that reanneals U4 and U6 snRNPs during spliceosome recycling [Komagataella phaffii GS115]	1.43888
4	chr3_0846	RAT1	Nuclear 5' to 3' single-stranded RNA exonuclease, involved in RNA metabolism [Komagataella phaffii GS115]	1.10992
5	chr1-3_0299	RIM4	hypothetical protein [Komagataella phaffii GS115]	1.32902
6	chr1-4_0455	RRP40	exosome complex component RRP40 [Komagataella phaffii GS115]	1.60004
7	chr3_0385	SKI6	3'-to-5' phosphorolytic exoribonuclease that is a subunit of the exosome [Komagataella phaffii GS115]	1.30441
8	chr1-3_0165	TOS9	Uncharacterized protein YHR177W [Komagataella phaffii CBS 7435]	-1.28861
9	chr4_0229	TRF4	Catalytic subunit of TRAMP (Trf4/Pap2p-Mtr4p-Air1p/2p) [Komagataella phaffii GS115]	1.03126
mRNA surveillance pathway
1	chr3_0742	CLP1	Subunit of cleavage factor I (CFI) [Komagataella phaffii GS115]	1.2862
2	chr3_0398	ERF2	Translation termination factor eRF3 [Komagataella phaffii GS115]	1.25224
3	chr4_0394	MEX67	Poly(A)RNA binding protein involved in nuclear mRNA export [Komagataella phaffii GS115]	1.03084
4	chr3_0353	MOH1	hypothetical protein [Komagataella phaffii GS115]	1.07456
5	chr4_0528	MTR2	mRNA transport regulator, essential nuclear protein [Komagataella phaffii GS115]	-1.88673
6	chr4_0894	NMD2	Nonsense-mediated mRNA decay protein 2 [Komagataella phaffii GS115]	1.10353
7	chr3_0988	chr3_0988	elongation factor EF-1 alpha subunit [Komagataella phaffii CBS 7435]	1.01594
8	chr3_0256	PCF11	mRNA 3' end processing factor [Komagataella phaffii GS115]	1.0792
9	FragB_0063	PFS2	Polyadenylation factor subunit 2 [Komagataella phaffii GS115]	1.04936
10	chr1-3_0072	PRP24	Splicing factor that reanneals U4 and U6 snRNPs during spliceosome recycling [Komagataella phaffii GS115]	1.43888
11	chr3_0641	PTA1	Subunit of holo-CPF, a multiprotein complex and functional homolog of mammalian CPSF [Komagataella phaffii GS115]	1.31311
12	chr1-3_0299	RIM4	hypothetical protein [Komagataella phaffii GS115]	1.32902
13	chr1-4_0523	SSU72	Transcription	1.30038
14	chr4_0727	SUP45	Polypeptide release factor involved in translation termination [Komagataella phaffii GS115]	1.91636
15	chr4_0502	YPR153W	Putative protein of unknown function [Komagataella phaffii GS115]	1.27059
Aminoacyl-tRNA biosynthesis
1	chr1-1_0159	APD1	Actin patches distal protein 1 [Komagataella phaffii CBS 7435]	2.52911
2	chr1-1_0212	FMT1	Methionyl-tRNA formyltransferase, catalyzes the formylation of initiator Met-tRNA in mitochondria [Komagataella phaffii GS115]	1.29022
3	chr4_0276	FRS2	Alpha subunit of cytoplasmic phenylalanyl-tRNA synthetase [Komagataella phaffii GS115]	1.06188
4	chr3_0376	GARS	Cytoplasmic and mitochondrial glycyl-tRNA synthase [Komagataella phaffii GS115]	1.0129
5	chr4_0709	ILES	isoleucine-tRNA synthetase [Komagataella phaffii GS115]	1.24476
6	chr2-1_0123	ISM1	Mitochondrial isoleucyl-tRNA synthetase, null mutant is deficient in respiratory growth [Komagataella phaffii GS115]	1.07632
7	chr4_0393	LARS	Cytosolic leucyl tRNA synthetase, ligates leucine to the appropriate tRNA [Komagataella phaffii GS115]	1.72795
8	chr2-1_0396	MSM1	Mitochondrial methionyl-tRNA synthetase (MetRS) [Komagataella phaffii GS115]	1.19383
9	chr2-2_0245	MSW1	Mitochondrial tryptophanyl-tRNA synthetase [Komagataella phaffii GS115]	1.42622
10	chr1-3_0294	YKR070W	Uncharacterized CDP-alcohol phosphatidyltransferase class-I family protein C22A12.08c [Komagataella phaffii CBS 7435]	4.41671
N-glycan biosynthesis
1	chr1-4_0448	ALG13	Catalytic component of UDP-GlcNAc transferase [Komagataella phaffii GS115]	1.21841
2	chr2-2_0036	ALG9	Mannosyltransferase, involved in N-linked glycosylation [Komagataella phaffii GS115]	1.19284
3	chr3_0999	ALG8	Glucosyl transferase, involved in N-linked glycosylation [Komagataella phaffii GS115]	1.06644
4	chr1-3_0248	SWP1	Dolichyl-diphosphooligosaccharide--protein glycosyltransferase subunit swp1 [Komagataella phaffii CBS 7435]	1.13464
Translation initiation
1	chr1-1_0212	FMT1	Methionyl-tRNA formyltransferase, catalyzes the formylation of initiator Met-tRNA in mitochondria [Komagataella phaffii GS115]	1.29022
2	chr1-3_0295	YNL260C（LTO1）	Uncharacterized ORAOV1 family protein YNL260C [Komagataella phaffii CBS 7435]	1.40179
3	chr3_0701	PRT1	Eukaryotic translation initiation factor 3 subunit B [Komagataella phaffii CBS 7435]	1.60215
4	chr2-1_0096	RLI1	Essential iron-sulfur protein required for ribosome biogenesis and translation initiation [Komagataella phaffii GS115]	1.38042
5	chr3_1054	TIF3	Probable RNA-binding protein sce3 [Komagataella phaffii CBS 7435]	1.00369
6	chr1-3_0281	TIF34	Subunit of the core complex of translation initiation factor (eIF3) [Komagataella phaffii GS115]	1.55549
7	chr4_0239	RET1	Second-largest subunit of RNA polymerase III [Komagataella phaffii GS115]	1.55483
8	chr1-4_0486	chr1-4_0486	Translation initiation factor IF-2 [Komagataella phaffii CBS 7435]	1.33552
9	chr1-4_0147	chr1-4_0147	eukaryotic translation initiation factor 3 subunit [Komagataella phaffii GS115]	1.51077
10	chr3_0948	chr3_0948	Eukaryotic translation initiation factor 3 subunit H [Komagataella phaffii CBS 7435]	1.4608
11	chr1-4_0289	chr1-4_0289	Eukaryotic translation initiation factor 3 subunit F [Komagataella phaffii CBS 7435]	1.02263
Translation elongation
1	chr4_0276	FRS2	Alpha subunit of cytoplasmic phenylalanyl-tRNA synthetase [Komagataella phaffii GS115]	1.06188
2	chr3_1044	GCN20	Positive regulator of the Gcn2p kinase activity, forms a complex with Gcn1p [Komagataella phaffii GS115]	1.17527
3	chr2-1_0123	ISM1	Mitochondrial isoleucyl-tRNA synthetase, null mutant is deficient in respiratory growth [Komagataella phaffii GS115]	1.07632
4	chr3_0731	SSB2	Cytoplasmic ATPase that is a ribosome-associated molecular chaperone [Komagataella phaffii GS115]	1.33475
5	chr1-1_0036	SSZ1(Hsp70)	Hsp70 protein that interacts with Zuo1p (a DnaJ homolog) to form a ribosome-associated complex [Komagataella phaffii GS115]	1.63423
6	chr2-1_0443	YLR281C	hypothetical protein [Komagataella phaffii GS115]	1.25165
7	chr2-1_0282	ZUO1	Cytosolic ribosome-associated chaperone [Komagataella phaffii GS115]	1.10441
Amino acid metabolism
1	chr1-1_0430	ADE4	Phosphoribosylpyrophosphate amidotransferase [Komagataella phaffii GS115]	1.03534
2	chr2-1_0453	ALD2	Cytoplasmic aldehyde dehydrogenase, involved in ethanol oxidation and beta-alanine biosynthesis [Komagataella phaffii GS115]	1.07541
3	chr4_0470	ALD6	Mitochondrial aldehyde dehydrogenase [Komagataella phaffii GS115]	1.58304
4	chr4_0621	Aoc3	primary-amine oxidase [Komagataella phaffii CBS 7435]	1.18335
5	chr4_0147	ARO9	Aromatic aminotransferase II [Komagataella phaffii GS115]	1.48858
6	chr2-1_0561	chr2-1_0561	cysteine synthase A [Komagataella phaffii CBS 7435]	3.7625
7	chr2-2_0288	chr2-2_0288	Arginase, responsible for arginine degradation [Komagataella phaffii GS115]	1.35195
8	chr3_0740	chr3_0740	Protein SFI1 [Komagataella phaffii CBS 7435]	1.01779
9	chr4_0146	chr4_0146	hypothetical protein [Komagataella phaffii GS115]	1.2455
10	chr2-1_0862	CYK1	cysteine synthase A [Komagataella phaffii CBS 7435]	1.07103
11	chr2-1_0383	CYS1	L-homoserine-O-acetyltransferase, catalyzes the conversion of homoserine to O-acetyl homoserine [Komagataella phaffii GS115]	1.32596
12	chr4_0514	FCY2	Purine-cytosine permease [Komagataella phaffii GS115]	1.23652
13	chr2-2_0492	GCV1	hypothetical protein [Komagataella phaffii GS115]	1.35948
14	FragB_0053	GCV2	glycine dehydrogenase (EC:1.4.4.2) [Komagataella phaffii CBS 7435]	1.10896
15	FragB_0009	GCV3	H subunit of the mitochondrial glycine decarboxylase complex [Komagataella phaffii GS115]	1.09287
16	chr1-1_0107	GDH3	NADP(+)-dependent glutamate dehydrogenase [Komagataella phaffii GS115]	2.49819
17	chr3_0693	gpmA	Tetrameric phosphoglycerate mutase [Komagataella phaffii GS115]	1.06653
18	chr3_0095	PDC	Phenylpyruvate decarboxylase, catalyzes decarboxylation of phenylpyruvate to phenylacetaldehyde, whi [Komagataella phaffii GS115]	2.48721
19	chr3_0294	PRO1	Gamma-glutamyl kinase [Komagataella phaffii GS115]	1.00583
20	chr3_0899	THR1	Homoserine kinase, conserved protein required for threonine biosynthesis [Komagataella phaffii GS115]	1.05481
21	chr1-3_0153	TPN1	Plasma membrane pyridoxine (vitamin B6) transporter [Komagataella phaffii GS115]	1.15838
22	chr4_0677	UGA1	Gamma-aminobutyrate (GABA) transaminase (4-aminobutyrate aminotransferase) [Komagataella phaffii GS115]	1.27954
23	chr2-1_0360	YGL185C	Putative protein with sequence similarity to hydroxyacid dehydrogenases [Komagataella phaffii GS115]	1.16372
24	chr1-1_0427	YOR283W	phosphoglycerate mutase [Komagataella phaffii CBS 7435]	1.13103
25	chr4_0974	AAT2	hypothetical protein [Komagataella phaffii GS115]	-1.81594
26	chr4_0416	AGX1	Alanine:glyoxylate aminotransferase (AGT), catalyzes the synthesis of glycine from glyoxylate [Komagataella phaffii GS115]	-1.05767
27	chr3_0482	ALT1	alanine transaminase [Komagataella phaffii CBS 7435]	-1.60084
28	chr4_0684	CAR1	Arginase, responsible for arginine degradation [Komagataella phaffii GS115]	-1.21247
29	chr4_0343	HIS4	Phosphoribosyl-5-amino-1-phosphoribosyl-4-imidazolecarboxiamide isomerase [Komagataella phaffii GS115]	-1.05834
30	chr1-3_0269	PUT1	Proline oxidase, nuclear-encoded mitochondrial protein [Komagataella phaffii GS115]	-1.09106
31	chr3_0349	YMR226C	NADP(+)-dependent dehydrogenase [Komagataella phaffii GS115]	-2.03226
Regulation of transport
1	chr2-1_0049	AGP2	Aminophospholipid translocase (flippase) that maintains membrane lipid asymmetry in post-Golgi secre [Komagataella phaffii GS115]	1.29613
2	chr3_0940	AKL1	Ser-Thr protein kinase, member (with Ark1p and Prk1p) of the Ark kinase family [Komagataella phaffii GS115]	1.16353
3	chr4_0694	ALY2	UPF0675 protein YJL084C [Komagataella phaffii CBS 7435]	1.14318
4	chr1-3_0065	BUB2	Mitotic exit network regulator, forms GTPase-activating Bfa1p-Bub2p complex [Komagataella phaffii GS115]	1.19342
5	chr2-2_0243	CRM1	Major karyopherin, involved in export of proteins, RNAs, and ribosomal subunits from the nucleus [Komagataella phaffii GS115]	1.24949
6	chr1-4_0375	FPK1	protein-serine	1.14286
7	chr1-3_0219	GYP1	Cis-golgi GTPase-activating protein (GAP) [Komagataella phaffii GS115]	2.08955
8	chr2-1_0074	MSB3	GTPase-activating protein for Sec4p and several other Rab GTPases, regulates exocytosis via its acti [Komagataella phaffii GS115]	1.44903
9	chr3_0618	MSG5	Dual-specificity protein phosphatase [Komagataella phaffii GS115]	1.39071
10	chr1-3_0106	NPR1	Protein kinase [Komagataella phaffii GS115]	1.71005
11	chr1-3_0306	PEP5	Vacuolar protein sorting-associated protein 11 homolog [Komagataella phaffii CBS 7435]	1.0527
12	chr2-1_0460	PRK1	Protein serine	1.42773
13	chr2-1_0840	RHO3	GTP-binding protein RHO3 [Komagataella phaffii CBS 7435]	1.16146
14	chr4_0195	RIO2	Essential serine kinase involved in the processing of the 20S pre-rRNA into mature 18S rRNA [Komagataella phaffii GS115]	1.14446
15	c034_0028	SKY1	threonine protein kinase	1.29197
16	chr2-1_0611	SNG1	DNA Polymerase phi [Komagataella phaffii GS115]	1.88955
17	chr3_1001	TUP1	General repressor of transcription, forms complex with Cyc8p [Komagataella phaffii GS115]	1.29614
18	chr1-4_0606	VPS8	Membrane-associated protein [Komagataella phaffii GS115]	1.11266
Vacuole organization
1	chr4_0079	ATG16	hypothetical protein [Komagataella phaffii GS115]	1.16506
2	chr4_0159	NPR2	Protein with a possible role in regulating expression of nitrogen permeases [Komagataella phaffii GS115]	1.28141
3	chr1-3_0209	PEP12	Target membrane receptor (t-SNARE) [Komagataella phaffii GS115]	1.43039
4	chr1-3_0306	PEP5	Vacuolar protein sorting-associated protein 11 homolog [Komagataella phaffii CBS 7435]	1.0527
5	chr2-1_0830	PEP7	hypothetical protein [Komagataella phaffii GS115]	1.08177
6	chr4_0284	TRX1	Cytoplasmic thioredoxin isoenzyme of the thioredoxin system [Komagataella phaffii GS115]	1.12728
7	chr2-1_0572	VPS4	AAA-type ATPase that is regulated by Vta1p [Komagataella phaffii GS115]	1.11485
8	chr1-4_0606	VPS8	Membrane-associated protein [Komagataella phaffii GS115]	1.11266
9	chr3_1256	YHC3	Protein btn-1 [Komagataella phaffii CBS 7435]	1.35533
10	chr2-1_0641	ATG1	Protein serine	-1.65885
11	chr4_0115	TPM2	Minor isoform of tropomyosin, binds to and stabilizes actin cables and filaments [Komagataella phaffii GS115]	-1.03218
Golgi vesicle transport
1	chr2-1_0788	APM3	Mu3-like subunit of the clathrin associated protein complex (AP-3) [Komagataella phaffii GS115]	1.4519
2	chr1-4_0026	COF1	hypothetical protein [Komagataella phaffii GS115]	1.11317
3	chr2-1_0287	ERV29	Protein localized to COPII-coated vesicles [Komagataella phaffii GS115]	1.13263
4	chr3_0875	ERV41	Peroxisomal membrane protein PEX28 [Komagataella phaffii CBS 7435]	1.65028
5	chr4_0695	EXO70	Essential 70kDa subunit of the exocyst complex [Komagataella phaffii GS115]	1.17702
6	chr4_0868	GRH1	Acetylated, cis-golgi localized protein involved in ER to Golgi transport [Komagataella phaffii GS115]	1.36025
7	chr3_0586	MRS6	Rab escort protein, forms a complex with the Ras-like small GTPase Ypt1p [Komagataella phaffii GS115]	1.00843
8	chr1-3_0209	PEP12	Target membrane receptor (t-SNARE) [Komagataella phaffii GS115]	1.43039
9	chr1-3_0306	PEP5	Vacuolar protein sorting-associated protein 11 homolog [Komagataella phaffii CBS 7435]	1.0527
10	chr2-1_0830	PEP7	hypothetical protein [Komagataella phaffii GS115]	1.08177
11	chr4_0861	RCY1	F-box protein involved in recycling plasma membrane proteins internalized by endocytosis [Komagataella phaffii GS115]	1.29574
12	chr1-3_0069	RSN1	Uncharacterized protein RSN1 [Komagataella phaffii CBS 7435]	1.13182
13	chr3_0274	SEC22	R-SNARE protein [Komagataella phaffii GS115]	1.07298
14	chr3_1229	SEC5	Exocyst complex component SEC5 [Komagataella phaffii CBS 7435]	1.00289
15	chr2-1_0039	SEC8	Essential 121kDa subunit of the exocyst complex (Sec3p, Sec5p, Sec6p, Sec8p, Sec10p, Sec15p, Exo70p [Komagataella phaffii GS115]	1.0614
16	chr3_0614	SFB2	Component of the Sec23p-Sec24p heterodimeric complex of the COPII vesicle coat [Komagataella phaffii GS115]	1.05526
17	chr4_0284	TRX1	Cytoplasmic thioredoxin isoenzyme of the thioredoxin system [Komagataella phaffii GS115]	1.12728
18	chr3_0301	VPS53	Component of the GARP (Golgi-associated retrograde protein) complex [Komagataella phaffii GS115]	1.03188
19	chr1-3_0082	YIF1	Integral membrane protein [Komagataella phaffii GS115]	1.04965
Protein targeting
1	chr2-1_0788	APM3	Mu3-like subunit of the clathrin associated protein complex (AP-3) [Komagataella phaffii GS115]	1.4519
2	chr4_0079	ATG16	hypothetical protein [Komagataella phaffii GS115]	1.16506
3	chr3_1161	BRO1	Vacuolar protein-sorting protein bro1 [Komagataella phaffii CBS 7435]	1.0698
4	chr3_1160	BSD2	hypothetical protein [Komagataella phaffii GS115]	1.02861
5	chr3_0398	ERF2	Translation termination factor eRF3 [Komagataella phaffii GS115]	1.25224
6	chr3_0017	GPD1	Glycerol-3-phosphate dehydrogenase [NAD(P)+] [Komagataella phaffii CBS 7435]	1.46624
7	chr2-1_0446	HRI1	Uncharacterized protein YLR301W [Komagataella phaffii CBS 7435]	1.02455
8	chr2-2_0195	ICE2	Integral ER membrane protein with type-III transmembrane domains [Komagataella phaffii GS115]	1.16733
9	chr1-3_0247	IMP1	Catalytic subunit of the mitochondrial inner membrane peptidase complex [Komagataella phaffii GS115]	1.32567
10	chr1-1_0274	IMP2	Catalytic subunit of the mitochondrial inner membrane peptidase complex [Komagataella phaffii GS115]	1.51785
11	chr3_0984	IWR1	Protein of unknown function, deletion causes hypersensitivity to the K1 killer toxin [Komagataella phaffii GS115]	1.04911
12	chr1-1_0112	PDR6(KPA122)	Karyopherin beta, responsible for the import of the Toa1p-Toa2p complex into the nucleus [Komagataella phaffii GS115]	1.08746
13	chr3_0855	MAS1	Smaller subunit of the mitochondrial processing protease (MPP) [Komagataella phaffii GS115]	1.89674
14	chr2-1_0691	MDJ2	Constituent of the mitochondrial import motor associated with the presequence translocase [Komagataella phaffii GS115]	1.89113
15	chr1-4_0172	FCJ1(MIC60)	RecName: Full=MICOS complex subunit MIC60	1.51716
16	chr3_1228	MOG1	Nuclear import protein MOG1 [Komagataella phaffii CBS 7435]	1.1298
17	chr3_0586	MRS6	Rab escort protein, forms a complex with the Ras-like small GTPase Ypt1p [Komagataella phaffii GS115]	1.00843
18	chr3_0269	MVP1	Protein required for sorting proteins to the vacuole [Komagataella phaffii GS115]	1.21169
19	chr3_1070	NUP84	Subunit of the nuclear pore complex (NPC) [Komagataella phaffii GS115]	1.0252
20	chr1-3_0209	PEP12	Target membrane receptor (t-SNARE) [Komagataella phaffii GS115]	1.43039
21	chr3_1073	PEX3	Peroxisomal membrane protein (PMP) [Komagataella phaffii GS115]	1.01806
22	chr3_0715	POM152	Nuclear pore membrane glycoprotein [Komagataella phaffii GS115]	1.01069
23	chr3_0534	SEC65	Subunit of the signal recognition particle (SRP), involved in protein targeting to the ER [Komagataella phaffii GS115]	1.08498
24	c034_0028	SKY1	threonine protein kinase	1.29197
25	chr3_1165	SNF8	Vacuolar-sorting protein SNF8 [Komagataella phaffii CBS 7435]	1.127
26	chr1-4_0210	SRP72	Core component of the signal recognition particle (SRP) ribonucleoprotein (RNP) complex [Komagataella phaffii GS115]	1.20727
27	chr3_0508	SSH4	Specificity factor required for Rsp5p-dependent ubiquitination and sorting of cargo proteins [Komagataella phaffii GS115]	1.2094
28	chr2-1_0518	STI1	Hsp90 cochaperone, interacts with the Ssa group of the cytosolic Hsp70 chaperones [Komagataella phaffii GS115]	1.05202
29	chr3_0136	STP22	Component of the ESCRT-I complex, which is involved in ubiquitin-dependent sorting of proteins into [Komagataella phaffii GS115]	1.07328
30	chr1-4_0248	TIM23	Essential protein of the mitochondrial inner membrane, component of the mitochondrial import system [Komagataella phaffii GS115]	1.10328
31	chr1-1_0211	VPS13	Vacuolar protein sorting-associated protein 13 [Komagataella phaffii CBS 7435]	1.07988
32	chr4_0993	VPS25	Vacuolar protein-sorting-associated protein 25 [Komagataella phaffii CBS 7435]	1.30978
33	FragB_0020	VPS70	Vacuolar protein sorting-associated protein 70 [Komagataella phaffii GS115]	1.03242
34	chr1-4_0606	VPS8	Membrane-associated protein [Komagataella phaffii GS115]	1.11266
35	chr2-2_0066	YDJ1	Protein chaperone involved in regulation of the HSP90 and HSP70 functions [Komagataella phaffii GS115]	1.59465
36	chr4_0889	YME1	Mitochondrial member of the AAA family of ATPases [Komagataella phaffii CBS 7435]	1.13765
Response to oxidative stress
1	chr1-4_0659	AHP1	Peroxiredoxin type-2 [Komagataella phaffii CBS 7435]	1.68801
2	chr1-4_0300	DRE2	RecName: Full=Fe-S cluster assembly protein DRE2	1.50059
3	chr3_0140	HMX1	ER localized, heme-binding peroxidase involved in the degradation of heme [Komagataella phaffii GS115]	1.36918
4	chr2-2_0382	HYR1	Thiol peroxidase that functions as a hydroperoxide receptor [Komagataella phaffii GS115]	1.73691
5	chr2-1_0613	MDL2	Mitochondrial inner membrane half-type ATP-binding cassette (ABC) transporter [Komagataella phaffii GS115]	1.11446
6	chr3_0066	MXR1	Peptide methionine sulfoxide reductase, reverses the oxidation of methionine residues [Komagataella phaffii GS115]	1.07054
7	chr4_0445	NCL1	S-adenosyl-L-methionine-dependent tRNA: m5C-methyltransferase [Komagataella phaffii GS115]	1.21632
8	chr3_0893	SCH9	Protein kinase involved in transcriptional activation of osmostress-responsive genes [Komagataella phaffii GS115]	1.05826
9	chr2-1_0236	SRX1	Sulfiredoxin, contributes to oxidative stress resistance by reducing cysteine-sulfinic acid groups i [Komagataella phaffii GS115]	1.01253
10	chr2-2_0480	TRR1	thioredoxin reductase 1 [Komagataella pastoris]	1.08369
11	chr4_0284	TRX1	Cytoplasmic thioredoxin isoenzyme of the thioredoxin system [Komagataella phaffii GS115]	1.12728
12	chr1-4_0188	YHB1	Nitric oxide oxidoreductase, flavohemoglobin involved in nitric oxide detoxification [Komagataella phaffii GS115]	1.09494
13	chr2-1_0573	YJR096W	Putative xylose and arabinose reductase [Komagataella phaffii GS115]	1.37627
