# Supplementary material for: Fhl1p protein, a positive transcription factor in Pichia pastoris, enhances the expression of recombinant proteins
Source: Microb Cell Fact. 2019 Nov 29;18:207. doi: 10.1186/s12934-019-1256-0 (PMC6884909; doi:10.1186/s12934-019-1256-0)
Supplement: Supplementary file 5 — Additional file 5. P. pastoris genes with putative Fhl1p binding site(s). Search field: − 1000 bp upstream of the P. pastoris GS115 coding sequences. The binding motif of ScFhl1p is GACGC. Genes were categorized into biological function GO-Terms using AmiGO GO Slimmer (Yeast GO slim set, [44]). [file 12934_2019_1256_MOESM5_ESM.xlsx]

## Sheet: Amigo GO Slimmer
GO Slim Term - Biological Process	Number（Genes）
GO:0006366 transcription from RNA polymerase II promoter	161 ( ADA2 ARG81 ARG82 ARO80 ARP7 ASF1 ASG1 ASH1 BMH1 BRE1 BYE1 CAM1 CAT8 CDC28 CDC73 CEG1 CGI121 CHD1 CLA4 CRZ1 CST6 CUP9 CYC8 DAL81 DEP1 EAF3 ELF1 ELP3 ELP6 FAP1 FKH2 FLO8 GAT1 GCR1 GIM5 GLC7 GPB2 GVP36 HAP1 HAP3 HAP5 HCM1 HDA1 HHF1 HIR1 HIR3 HMLALPHA1 HOG1 HPC2 HTZ1 IFH1 ISW2 ITC1 KTI12 MAC1 MAF1 MCM1 MED8 MGA2 MIG1 MLP1 MOD5 MOT2 MSN4 NDT80 NPL3 NRG1 NUP84 OAF1 OPI1 PDR1 PHO23 PHO4 PPR1 PTA1 …
GO:0008150 biological_process *	153 ( AIM19 AIM34 AIM6 AIM9 AMD2 ANY1 ART10 ASG1 BSC1 CBR1 CHM7 CIR2 CMS1 CUE2 CUE3 DAS2 DLT1 DSC2 DSF2 ECM19 ECM3 FAP1 FMP40 FMP41 FMP52 FSF1 FSH3 HBN1 HGH1 IES2 IMO32 IPA1 LCL3 LIH1 LIN1 LOT5 MAY24 MFG1 MIT1 MIX23 MOH1 MRX11 MRX3 MRX8 MTC2 MTC4 NIF3 NIT1 NIT2 NIT3 NNF2 NRP1 OCA4 OCA5 OLA1 OMS1 OPY1 PAR32 PBY1 PES4 PHM7 PMU1 PNS1 PRM10 PSP1 PSP2 PXP1 RCF3 RMD1 RRG7 RRT14 RTM1 RTS2 SCY1 SET6 SHH3…
GO:0042221 response to chemical	149 ( ACT1 AFG2 ALO1 ASG1 ASR1 ATH1 BCK1 BOP3 BST1 CAT8 CCC1 CCP1 CDC42 CDC48 CLA4 CRZ1 CST6 CUZ1 DAL81 DOT5 DSK2 ECM38 ECM5 EFG1 EOS1 EPS1 ETP1 FAP7 FAR1 FES1 FUS1 GAT1 GCR1 GLC7 GLR1 GPA1 GPB2 GPR1 GRE3 GRR1 GSH1 GTR1 HAP1 HAP3 HAP5 HBN1 HCM1 HLJ1 HOG1 HSP10 HSP12 HUL5 IRC21 IRE1 ISW2 ITC1 JEM1 MAC1 MCR1 MDL2 MGA2 MHR1 MIG1 MRP1 MSN4 MXR2 NAT3 NRG1 OAF1 OPI1 OPY2 ORM1 OXR1 PBN1 PDE1 PDI1 PDR1 P…
GO:0006974 cellular response to DNA damage stimulus	140 ( ACT1 APN2 ARP7 BDF1 BLM10 BMH1 BRE1 CAK1 CDC28 CDC45 CDC7 CDC73 CHL1 CKA1 CKB1 CKB2 CSM3 CTF18 CTF4 CYC8 DDC1 DNA2 DOA1 DOT1 DPB2 DPB4 EAF3 EAF6 ESC2 GLC7 GRR1 HHT1 HRR25 IES2 LCD1 MCD1 MCM10 MCM2 MCM4 MCM5 MEC3 MET18 MGS1 MKT1 MLP1 MMS22 MMS4 MSH2 MSH3 MSH6 MUS81 NSE1 NSE3 NUP84 PAN2 PCD1 PDS5 PHR1 PIF1 PMS1 POL1 POL3 POL31 POL4 PRI2 PSF2 PSO2 RAD1 RAD10 RAD16 RAD17 RAD18 RAD2 RAD24 RAD27 …
GO:0000278 mitotic cell cycle	132 ( ACT1 APC4 ASH1 AXL2 BIM1 BMH1 BNI4 BRE1 BRN1 BUD16 BUD20 BUD31 BUD5 CAK1 CDC10 CDC11 CDC12 CDC16 CDC28 CDC3 CDC31 CDC34 CDC42 CDC45 CDC48 CDC6 CDC7 CDH1 CHL1 CHL4 CHS1 CHS2 CLA4 CLB4 CSM1 CSM3 CTF18 CTF3 CTF4 CYK3 CYS4 DAD1 DAD4 DAM1 DDC1 DOC1 DOT1 DYN2 END3 ERV14 ESC2 ESP1 FAR1 FKH2 GIN4 GLC7 GPN2 GRR1 HIR3 HPC2 HSL7 IPL1 IRR1 KAR9 KIN2 KIP1 LTE1 MCD1 MCM1 MEC3 MIH1 MLP1 MMS4 MOB2 MPS1 MPS…
GO:0055085 transmembrane transport	129 ( ADP1 AGP1 AGP2 ALR1 ALR2 AMF1 AQY1 AQY3 ARN2 ATG22 ATM1 ATP16 ATP18 ATP19 ATP20 AVT3 AVT7 CAN1 CCC1 CCC2 COX6 COX8 COX9 CSC1 CTP1 CTR1 DIP5 DUR3 ECM3 FCY2 FSF1 GAL2 GEF1 HOL1 HSP10 ITR1 KCH1 LEU5 LYP1 MCH2 MCX1 MDL2 MEP1 MEP2 MGE1 MID1 MIM1 MMM1 MNR2 MPC3 MUP1 MUP3 OAC1 OPT1 OXA1 PAM17 PDR12 PET8 PET9 PEX12 PEX3 PEX7 PEX8 PFK1 PHO84 PMA1 PMC1 PUT4 PXA1 QCR6 QCR7 QCR8 QCR9 RTC2 SAL1 SAM37 SA…
GO:0006325 chromatin organization	128 ( ACT1 ADA2 ARP5 ARP7 ASF1 ASH1 BDF1 BRE1 CAC2 CAK1 CDC28 CDC45 CDC48 CDC6 CDC7 CDC73 CHD1 CYC8 DEP1 DOC1 DOT1 DPB2 DPB4 EAF3 EAF6 ELF1 ELP3 ESC2 FKH2 FPR3 GCR1 GLC7 GTR1 HAT2 HDA1 HEK2 HEL2 HHF1 HHT1 HIR1 HIR3 HOS2 HPC2 HSL7 HTZ1 IES2 IFH1 IOC4 IPL1 ISW2 ITC1 LAS1 LCD1 MAF1 MCM10 MCM5 MEC3 MGA2 MLP1 MOD5 MPS3 MSH2 MSI1 MSN4 NAM7 NAT4 NNT1 NSI1 NUP84 OAF1 ORC1 ORC4 ORC5 PAA1 PHO23 PHO4 PUF4 R…
GO:0006281 DNA repair	127 ( ACT1 APN2 ARP7 BDF1 BLM10 BRE1 CAK1 CDC28 CDC45 CDC7 CDC73 CHL1 CSM3 CTF18 CTF4 DDC1 DNA2 DOA1 DOT1 DPB2 DPB4 EAF3 EAF6 ESC2 HHT1 HRR25 IES2 LCD1 MCD1 MCM10 MCM2 MCM4 MCM5 MEC3 MET18 MGS1 MKT1 MLP1 MMS22 MMS4 MSH2 MSH3 MSH6 MUS81 NSE1 NSE3 NUP84 PAN2 PCD1 PDS5 PHR1 PIF1 PMS1 POL1 POL3 POL31 POL4 PRI2 PSF2 PSO2 RAD1 RAD10 RAD16 RAD17 RAD18 RAD2 RAD24 RAD27 RAD5 RAD53 RAD54 RAD55 RAD59 RAD9 R…
GO:0006811 ion transport	118 ( AGP1 AGP2 AIM14 ALR1 ALR2 AMF1 AQY1 AQY3 ARN2 ATG22 ATM1 ATP16 ATP18 ATP19 ATP20 AVT3 AVT7 BSD2 BUL1 CAN1 CCC1 CCC2 COX6 COX8 COX9 CRZ1 CSC1 CSR1 CTP1 CTR1 DID4 DIP5 DUR3 FAT1 FSF1 GAL2 GEF1 GTR1 HOL1 ITR1 KCH1 LEU5 LST4 LYP1 MCH2 MDM34 MDM35 MEP1 MEP2 MID1 MMM1 MNR2 MPC3 MTM1 MUP1 MUP3 OAC1 OXA1 PDR16 PET9 PFK1 PHM7 PHO84 PMA1 PMC1 PUT4 PXA1 QCR6 QCR7 QCR8 QCR9 RHB1 RSN1 RTC2 SAL1 SAM37 SE…
GO:0070271 protein complex biogenesis	118 ( AIM7 ARC15 ARC18 ARC19 ARG4 ARP3 ASR1 ATP10 ATP12 ATP18 ATP19 ATP20 BIM1 BLM10 BUD14 CAP2 CBP4 CBP6 CDC10 CDC12 CDC123 CDC3 CDC31 CHD1 CHL4 CIN4 COA1 COX20 CRN1 CYC2 CYT2 DAD1 DAD4 DAM1 DNM1 DYN2 EXO70 EXO84 FMP25 FMP32 FUM1 GAL83 GIM5 GIN4 HSP10 HSP82 HUL5 IRE1 JAC1 MAF1 MDM35 MGM1 MIM1 MMM1 NAS2 NUP192 OST3 OXA1 PAC10 PEF1 PEP3 PFY1 PIM1 PKR1 PMA1 POM33 PUN1 QCR7 QCR9 RAD5 RPN11 RPN14 RPT…
GO:0033043 regulation of organelle organization	116 ( ADA2 AIM14 AIM7 APC4 ARC15 ARC18 ARC19 ARP3 ASF1 BDF1 BIM1 BMH1 BUD14 CAP2 CDC28 CDC42 CDC45 CDC48 CDC6 CDC7 CDC73 CDH1 CHD1 CHL4 CLA4 CLB4 CRN1 CTF3 DAD1 DAD4 DAM1 DDC1 DEP1 DHH1 DOT1 ESP1 FKH2 FPR3 GEM1 GLC7 GYP1 GYP5 GYP6 HDA1 HIR1 HIR3 HOS2 HSP82 IML1 IPL1 KAR9 LTE1 MCM2 MCM5 MDR1 MHR1 MLP1 MMS4 MPS1 MSH2 MTE1 NAT3 NAT4 NSI1 OAF1 ORC5 PEA2 PEF1 PEP3 PFY1 PHO23 PIF1 PSD1 PUF4 RHO1 RHO3 R…
GO:0006629 lipid metabolic process	113 ( AIM6 ALG1 ALG13 ALG8 ARE2 ARG82 ARV1 AUR1 AYR1 BST1 CAT2 CAX4 CDC28 CEM1 CHO1 CKI1 COQ2 CSR1 CST26 CYC8 DEP1 DFG10 DIE2 DPL1 ECI1 ELO2 ELO3 EPT1 ERG2 ERG25 ERG28 ERG8 FAA2 FAS1 FAS2 FAT1 FMP30 FOX2 GDE1 GEP4 GPC1 GPI14 GPI2 GUT1 HFD1 HMG1 HTD2 INM2 INO1 IPT1 LAG1 LCB2 LCB3 LIH1 LIP5 LOA1 LPL1 LSB6 MCR1 MGA2 MGL2 MSS4 MVD1 NTE1 OAF1 OLE1 OPI1 OPI10 OPI3 ORM1 OSH6 PBN1 PCT1 PDR16 PGC1 PGS1 PH…
GO:0048285 organelle fission	112 ( APC4 BIM1 BMH1 BRE1 BRN1 CAK1 CDC10 CDC16 CDC28 CDC31 CDC42 CDC48 CDC7 CDH1 CHL1 CHL4 CLA4 CLB4 CSM1 CSM3 CTF18 CTF3 CTF4 DAD1 DAD4 DAM1 DBF2 DDC1 DNM1 DOC1 DOT1 ESC2 ESP1 FIS1 FPR3 GLC7 GPN2 HOS2 HRR25 HSL7 IME4 IPL1 IRR1 KAR9 KIP1 LTE1 MCD1 MDV1 MGM1 MIH1 MLP1 MMS22 MMS4 MOB2 MPS1 MPS3 MSH2 MSH3 MSH6 MUM2 MUS81 NDT80 PDS5 PMS1 RAD1 RAD10 RAD17 RAD24 RAD55 REC8 RFA1 RFA2 RIM15 RIM4 RME1 RM…
GO:0023052 signaling	102 ( ACK1 AHK1 ARF2 BCK1 BCY1 BEM2 BMH1 BUD5 CDC37 CDC42 CDC43 CIN4 CKB1 CKB2 CLA4 CRZ1 CYR1 DBF2 DPL1 EFG1 EXO70 FAR1 FRQ1 GAL83 GEM1 GIN4 GIS3 GPA1 GPB2 GPR1 GTR1 HOG1 HOS2 HRK1 HRR25 IML1 INM2 IRE1 KIC1 KIN2 LCB3 LST4 LTE1 MTC5 MTH1 NMD5 OMA1 OPI1 OPY2 PDE1 PDE2 PLC1 PMT1 PPS1 RAD53 RAS1 RGA2 RHB1 RHO1 RHO2 RHO3 RHO4 RIM15 ROD1 RTG2 RTS1 SAK1 SAT4 SCH9 SEC13 SEC7 SEH1 SMP1 SNF1 SOK1 SPO14 SRM…
GO:0006605 protein targeting	96 ( APL5 APS3 ATG18 ATG2 ATG20 ATG3 ATG8 BLM10 BSD2 CLA4 COG3 COG6 COG7 EGD1 EGD2 ERF2 GGA2 GPN2 HRI1 HRR25 HSP10 HSP82 IMH1 IRE1 IWR1 KAP114 LOA1 MCX1 MGE1 MIM1 MLP1 MMM1 MTR10 NMD5 NSP1 NUP116 NUP192 NUP57 NUP84 OXA1 PAM17 PEP1 PEP12 PEX12 PEX3 PEX7 PEX8 RNA1 RTG2 RTP1 SAM37 SAM50 SBH2 SEC62 SEC63 SEC65 SNF8 SNX3 SPC2 SRP102 SRP68 SSA3 SSH1 SXM1 SYO1 SYS1 TIM12 TIM13 TIM21 TIM22 TIM50 TOM40 TO…
GO:0051321 meiotic cell cycle	95 ( ACT1 AQY1 BMH1 BRE1 CAK1 CDA2 CDC28 CDC7 CHL4 CHS3 CSM1 CSM3 CTF3 DDC1 DNA2 DOT1 END3 ERV14 ESP1 FPR3 GLC7 GPB2 GSC2 HHF1 HHT1 HOS2 HRR25 IME4 IPL1 MEC3 MMS22 MMS4 MPS3 MSH2 MSH3 MSH6 MSS4 MUM2 MUS81 NDT80 PDR16 PDS5 PMS1 POL1 RAD1 RAD10 RAD17 RAD24 RAD55 REC8 RFA1 RFA2 RIM11 RIM15 RIM4 RMD1 RME1 RMI1 RRT12 RRT8 RTS1 SAE2 SEC14 SET2 SGS1 SHP1 SKI8 SLK19 SLX4 SMC2 SMC3 SMC4 SPC97 SPO11 SPO14 …
GO:0007005 mitochondrion organization	93 ( ACT1 AIM17 ARC15 ARC18 ARC19 ARP3 ATG18 ATG2 ATG20 ATG3 ATG8 ATP10 ATP12 ATP18 ATP20 BUL1 CBP4 CBP6 CCE1 CLU1 COA1 COX20 CYC2 DML1 DNM1 FIS1 FMP25 FMP32 GEM1 HCM1 HSP10 HSP82 HSV2 ILV5 KGD2 MCP1 MCP2 MCX1 MDM1 MDM34 MDM35 MDV1 MGE1 MGM1 MHR1 MIC26 MIM1 MMM1 MSS2 MYO2 NAT3 NFS1 OLE1 OMA1 OXA1 PAM17 PET127 PHB1 PIF1 PIM1 PNT1 PSD1 PTC6 QCR7 QCR9 REX2 RIM1 RPM2 RPN11 RSP5 SAM37 SAM50 SHY1 SLM3 …
GO:0007010 cytoskeleton organization	92 ( ABP140 ACT1 AIM14 AIM7 AKL1 ARC15 ARC18 ARC19 ARP3 ASR1 BBC1 BEM2 BIM1 BUD14 CAK1 CAP2 CDC10 CDC12 CDC28 CDC3 CDC31 CDC37 CDC42 CDC48 CDH1 CLA4 CLB4 COF1 CRN1 DAD1 DAD4 DAM1 DSK2 DYN2 END3 ESP1 GCS1 GIN4 GLC7 GVP36 HCM1 IPL1 KAR9 KIP1 LSB5 MLC1 MPS1 MPS3 MYO2 NAT3 NDC1 NIP100 PAN1 PCL1 PCL2 PEA2 PFY1 PRK1 RAX2 RGA2 RHO1 RHO2 RHO3 RHO4 ROT1 RRD2 RSP5 RTS1 RVS161 SCP1 SHE4 SHS1 SIW14 SKP1 SLA1…
GO:0051726 regulation of cell cycle	88 ( APC4 ASH1 BIM1 BMH1 BRE1 BUD14 CAK1 CDC123 CDC28 CDC33 CDC37 CDC42 CDC45 CDC7 CDH1 CHL4 CLA4 CLB4 CSM3 CTF3 CYS4 DAD1 DAD4 DAM1 DBF2 DDC1 DOT1 ESC2 ESP1 FAR1 FKH2 FPR3 GIN4 GLC7 GRR1 HOG1 HOS2 HSL7 IPL1 KAR9 LCD1 LTE1 MEC3 MIH1 MLP1 MMS4 MPS1 MSH2 MUS81 OPY2 PCL1 PCL2 PDR16 RAD17 RAD24 RAD53 RAD9 RFC2 RHO1 RIM15 RME1 RTS1 RTT107 SET2 SGS1 SGV1 SIS2 SKP1 SLI15 SLK19 SLX4 SMC2 SMI1 SPC105 SPP1…
GO:0006364 rRNA processing	86 ( BMT5 BMT6 BUD22 DBP3 DBP8 DIS3 DSS1 EFG1 ENP2 FAP7 FUN12 GAR1 GEP3 GLC7 GRC3 HCR1 IMP4 KRE33 LAS1 LRP1 LSM2 MAK5 MDN1 MRM2 MRPS18 MRT4 MTR3 NOC4 NOP10 NOP12 NOP14 NOP16 NOP56 NOP58 NOP6 NOP7 NOP8 NOP9 NPL3 NSA1 NSA2 NSR1 POP1 POP3 POP5 PSP1 PUS7 RAT1 RCL1 REX2 RLI1 RPF1 RPP1 RPS14B RPS1A RPS2 RPS20 RPS23A RPS6B RRP12 RRP14 RRP15 RRP40 RRP42 RRP45 RRP46 RRP7 RRP9 RSP5 SEN1 SNU13 SNU66 SPB1 SP…
GO:0048193 Golgi vesicle transport	83 ( AGE2 APL2 APL5 APM1 APS1 APS3 ATG20 ATG8 AVL9 BET3 BET5 BST1 COF1 COG3 COG6 COG7 COP1 CSR1 DOP1 ELO3 ENT5 ERD2 ERV14 ERV46 EXO70 EXO84 GCS1 GGA2 GOT1 GRH1 GYP5 HRR25 IMH1 IRE1 PEF1 PEP12 PEP3 RCY1 RET2 RET3 RSN1 SEC10 SEC13 SEC14 SEC15 SEC17 SEC21 SEC22 SEC23 SEC26 SEC27 SEC31 SEC39 SEC5 SEC7 SEC8 SED5 SFB3 SFH5 SNC2 SNX3 SRO7 SSO2 SVP26 SYS1 TCA17 TRS23 TRX1 UBP3 UFE1 UIP5 USO1 VPS16 VPS21 …
GO:0055086 nucleobase-containing small molecule metabolic process	82 ( ADE4 ADH2 ADK1 ALD4 ATP16 ATP18 ATP19 ATP20 BCY1 BNA1 BNA2 CAB1 CAB4 CDC8 CDD1 COX6 COX8 COX9 CYR1 DAL2 DAS2 DCD1 DDP1 DUT1 FAP7 FMN1 FUR1 GCR1 GPM1 GUD1 HMG1 HNT1 HXK1 NDE1 NNR1 NRK1 OSM1 PCD1 PDA1 PDB1 PDE1 PFK1 PFK27 PGI1 PGK1 PHO8 PMA1 PNP1 POS5 PPR1 PRM15 PRS4 PYK2 QCR6 QCR7 QCR8 QCR9 RAD53 RAS1 RMT2 RNR2 RNR3 SDT1 SER1 SHH3 SIS2 SPE2 STV1 TDH1 TIM11 TKL1 TRX1 URA3 URA4 URA5 VMA2 YHR202…
GO:0051603 proteolysis involved in cellular protein catabolic process	80 ( APC4 BLM10 BSD2 BST1 CDC16 CDC31 CDC34 CDC48 CDH1 CPS1 CUE5 CUZ1 DAS1 DDI1 DID4 DOA1 DOC1 DSK2 ELA1 EPS1 FES1 FYV10 GGA2 GRR1 HLJ1 HUL5 JEM1 MOT2 NAS2 NAT3 OMA1 PBN1 PIM1 PMT1 PMT6 PNG1 PRE1 PRE6 PRE7 PRE8 PTH2 PUP2 RAD16 RPN11 RPN14 RPN4 RPN5 RPT1 RPT2 RPT4 RPT6 RSP5 SCJ1 SEC13 SHP1 SIS1 SKP1 SNF8 SSA3 SSM4 STE23 TOM1 TRE2 UBC7 UBP12 UBP13 UBP16 UBP3 UBP7 UBP8 UBX5 UFD1 UMP1 VMS1 VPS24 VPS3…
GO:0006260 DNA replication	79 ( ADK1 BRE1 BRN1 CDC16 CDC28 CDC34 CDC45 CDC6 CDC7 CHD1 CLF1 CSM3 CTF18 CTF3 CTF4 DEP1 DNA2 DPB2 DPB4 EAF3 FKH2 GLC7 HOG1 MCD1 MCM1 MCM10 MCM2 MCM4 MCM5 MGS1 MHR1 MMS22 MMS4 MSH2 MSH3 MSH6 MUM2 MUS81 NOP7 ORC1 ORC4 ORC5 PIF1 POL1 POL12 POL3 POL31 PPS1 PRI1 PRI2 PSF2 RAD27 RAD53 RAD9 REV3 RFA1 RFA2 RFC2 RFC3 RFC5 RIF1 RIM1 RIM4 RNH201 RNH202 RNR2 RNR3 RTS2 SAK1 SEN1 SET2 SGS1 SLD5 SLX4 SMC4 SPT…
GO:0018193 peptidyl-amino acid modification	79 ( ACT1 ADA2 ASF1 BCK1 CDC28 CDC7 CDC73 CHD1 CKA1 CKB1 CKB2 CTM1 DBF2 DOT1 DPH1 DPH5 DYS1 EAF3 EAF6 EFM2 EFM4 EFM5 ELP3 ESC2 FPR3 HAT2 HHF1 HIR3 HRR25 HSL7 IPL1 KNS1 NAT1 NAT3 NAT4 NMT1 NNT1 NSE1 NSE3 OST1 OST3 RAD53 RIM15 RKM1 RKM2 RKM3 RKM4 RMT2 RRD2 RTT109 RVB1 SAK1 SCH9 SET2 SFM1 SGF73 SGV1 SMC5 SMC6 SPP1 STE20 STT3 SUS1 SWC4 SWD1 TAF10 TAF12 TAF14 TAF9 TRA1 UBC9 UBP8 ULP1 ULP2 VPS75 WBP1 Y…
GO:0006520 cellular amino acid metabolic process	77 ( AAT2 ABZ2 ADE4 ADH2 AGX1 ALT1 ARC1 ARG1 ARG3 ARG4 ARG81 ARG82 ARO2 ARO3 ARO8 ARO80 ASN1 ASP1 BNA1 BNA2 BNA3 CAR1 CIT1 CYS3 CYS4 DAL81 DED81 DSD1 FRS1 GCV1 GCV3 GDH1 GFA1 GLN1 GLN4 GTF1 HFD1 HIS1 HIS5 HOM3 IDH1 ILV5 KGD2 LEU4 LYS4 MAE1 MCM1 MET1 MET10 MET17 MET2 MET3 MET5 MET8 MSF1 MSK1 MSM1 MSY1 PET112 PHA2 PRO2 RMT2 SAM2 SER1 SER3 SES1 SFA1 SKP2 SLM5 STR2 THR1 THR4 TRP2 UGA1 UGA3 WRS1 YHR02…
GO:0051186 cofactor metabolic process	77 ( ABZ2 ADH2 ALD4 ARN2 BNA1 BNA2 BOL1 BUD16 CAB1 CAB4 CIT1 COQ2 COQ4 COQ5 COQ8 ECM31 ERG8 FMN1 FMS1 FOL1 GCR1 GPM1 HEM1 HEM13 HEM14 HEM2 HFD1 HMG1 HXK1 IBA57 INH1 ISA1 ISU1 JAC1 KGD2 LIP5 LSC2 MET1 MET7 MET8 MVD1 NAR1 NBP35 NDE1 NFS1 NNR1 NRK1 OSM1 PCD1 PDA1 PDB1 PDX1 PFK1 PFK27 PGI1 PGK1 PHO8 PNP1 POS5 PYK2 RMT2 RSP5 SAM2 SAT4 SIS2 SPE2 SPE3 SPE4 TDH1 THI20 THI6 THI80 TKL1 YFH1 YLR345W YMR315W…
GO:0006468 protein phosphorylation	70 ( AHK1 AKL1 ASF1 BCK1 BCY1 CAK1 CDC11 CDC12 CDC28 CDC37 CDC7 CDC73 CKA1 CKB1 CKB2 CLA4 CLB4 COQ8 DBF2 FAR1 GAL83 GCN1 GIN4 GIR2 GPB2 HOG1 HOS2 HRK1 HRR25 IPL1 IRE1 KIC1 KIN2 KIN3 KNS1 MIH1 MOB2 MPS1 PCL1 PCL2 PDE1 PHO81 PIL1 PPS1 PRK1 PSK2 RAD53 RAT1 RIM11 RIM15 SAK1 SAT4 SCH9 SCY1 SGV1 SLI15 SMP1 SNF1 SNF4 SSL1 SSL2 STE20 STE7 TFB2 TFB3 TOR2 VHS1 VPS15 YIH1 YPK3 )
GO:0005975 carbohydrate metabolic process	68 ( ATH1 BMH1 CAT8 CDA2 CDC28 CHS1 CHS2 CHS3 CRH1 CRZ1 DCW1 DDP1 DEP1 DFG5 DSF2 FLO8 FYV10 GAL2 GCR1 GEP4 GFA1 GLC7 GLG1 GPM1 GRE3 GRR1 GSC2 GSY2 GTB1 GUT1 HXK1 INM2 INO1 IPK1 IRE1 MIG1 NDE1 OPI10 PCM1 PDA1 PDB1 PFK1 PFK26 PFK27 PGI1 PGK1 PRM15 PSK2 PYC2 PYK2 RHO1 SAK1 SCW4 SHP1 SKT5 SNF1 SNF4 SNF5 TDH1 TPS2 TSA1 YBR056W YDR248C YJR096W YLR345W YMR099C YPR1 ZWF1 )
GO:0007059 chromosome segregation	66 ( APC4 BIM1 BMH1 BRN1 CDC28 CDC48 CDH1 CHL1 CHL4 CSM1 CSM3 CTF18 CTF3 CTF4 DAD1 DAD4 DAM1 ESC2 ESP1 GIP4 GLC7 GPN2 HRR25 IOC4 IPL1 IRR1 KAR9 KIN3 KIP1 LTE1 MCD1 MLP1 MMS22 MMS4 MPS1 MPS3 MUS81 PDS5 RAD1 REC8 RFC2 RFC3 RFC5 RMI1 RSC2 RTS1 SGS1 SHP1 SLI15 SLK19 SMC2 SMC3 SMC4 SMC5 SMC6 SPC105 SRC1 STH1 TEM1 TOF1 TOP2 TOP3 UBC9 ULP2 YCG1 YCS4 )
GO:0015931 nucleobase-containing compound transport	66 ( BUD20 BUL1 CDC31 CRM1 DHH1 DID4 DIS3 EBS1 ECM1 FCY2 HEK2 KAP114 LEU5 MEX67 MLP1 MSK1 MTR10 MTR2 NAB2 NDC1 NOG2 NOP9 NPL3 NSP1 NUP116 NUP192 NUP57 NUP84 PET9 POM33 RLI1 RNA1 RPF1 RPL40A RPS10A RPS15 RPS2 RPS3 RSP5 SAL1 SEC13 SEH1 SGF73 SIS1 SNF8 SNG1 SPN1 SRM1 SSB2 SSL2 STO1 SUS1 SXM1 THO1 THP1 TIF6 TOM1 UTP8 VPS24 VPS27 VPS36 VRG4 YMD8 YRA1 YRB1 YRB2 )
GO:0032787 monocarboxylic acid metabolic process	64 ( AAT2 ALD4 ASN1 ASP1 BNA3 CAT2 CAT8 CEM1 CSR1 CYC8 DAL81 ECI1 ECM31 ELO2 ELO3 ERG25 FAA2 FAS1 FAS2 FAT1 FDH1 FMS1 FOX2 GCR1 GLO1 GOR1 GPM1 HTD2 HXK1 ISA1 LIP5 MAE1 MGA2 MGL2 NDE1 OAF1 OLE1 OPI1 PDA1 PDB1 PDX1 PFK1 PFK27 PGI1 PGK1 POT1 PPT2 PYC2 PYK2 RSP5 SCS7 SPE2 SPE3 SPE4 SPS19 SUR2 TDH1 TSC13 TUP1 UGA1 UGA3 YAT2 YDR248C YLR345W )
GO:0070647 protein modification by small protein conjugation or removal	64 ( APC4 ASF1 ASR1 BMH1 BRE1 BUL1 CDC16 CDC34 CDC48 CDC73 CDH1 CHD1 DAS1 DOC1 ELA1 ELP6 ESC2 ETP1 FYV10 GRR1 HEL2 HUL5 MOT2 MPE1 NAM7 NCS6 NSE1 NSE3 PEX12 RAD16 RAD18 RAD5 RFA1 RFA2 RPL40A RPN11 RSP5 SGF73 SKP1 SKP2 SMC5 SMC6 SNT2 SSL1 SSM4 SUS1 TOM1 UBA3 UBA4 UBC12 UBC7 UBC9 UBP12 UBP13 UBP16 UBP3 UBP7 UBP8 ULP1 ULP2 URM1 YDR306C YPL191C YUH1 )
GO:0006310 DNA recombination	62 ( BRE1 CDC28 CDC45 CDC7 CDC73 CGI121 CTF18 CTF4 DDC1 DOT1 EBS1 ESC2 MCD1 MCM10 MCM2 MCM4 MCM5 MEC3 MHR1 MMS22 MMS4 MSH2 MSH3 MSH6 MUS81 NAM7 NSE1 NSE3 NUC1 PIF1 PSF2 RAD1 RAD10 RAD17 RAD24 RAD27 RAD54 RAD55 RAD59 REC8 RFA1 RFA2 RIM4 RSC2 SAE2 SET2 SGS1 SKI8 SLD5 SLX4 SMC3 SMC5 SMC6 SNF5 SPO11 SRS2 SSL2 SWI6 TOP2 TOP3 YKU70 YKU80 )
GO:0006397 mRNA processing	62 ( AAR2 BRR1 BUD31 CBP1 CBP6 CDC28 CDC40 CDC73 CEG1 CLF1 CWC2 CWC24 DED1 DHH1 DRN1 EXO84 FIP1 GLC7 HSH49 IRE1 ISY1 LEA1 LSM2 LUC7 MPE1 MSL5 NAB2 NPL3 PAN2 PAP1 PRP18 PRP2 PRP31 PRP39 PRP4 PRP40 PRP42 PTA1 PTI1 PUS7 RAT1 RNA14 RNA15 RPM2 SEN1 SMB1 SMD1 SMD2 SME1 SNP1 SNU13 SNU66 SNU71 SPT5 SQS1 STO1 SYF1 THP1 URN1 YJU2 YME2 YSH1 )
GO:0071554 cell wall organization or biogenesis	61 ( ACK1 ACT1 ANP1 BCK1 BMH1 CCW14 CDA2 CHS1 CHS2 CHS3 CRH1 CRZ1 DCW1 DFG5 DSF2 ECM19 ECM3 ECM5 EMW1 END3 GFA1 GPI14 GSC2 IRE1 KIC1 KTR5 MNN9 PCM1 PIR3 PMT1 PMT6 PRS4 PUN1 RHO1 RHO2 ROT1 RRT12 RRT8 SBE22 SCW4 SKT5 SLA2 SMI1 SNF1 SNG1 SOD1 SPO71 SPO73 STE7 SUR7 SVP26 TSC11 UBC7 VAN1 VMA9 VPS54 YBR056W YEH2 YHR097C YPS1 YUR1 )
GO:0051169 nuclear transport	57 ( BLM10 BUD20 CLA4 CRM1 DIS3 EBS1 ECM1 GPA1 GPN2 IWR1 KAP114 MEX67 MLP1 MTR10 MTR2 NAB2 NDC1 NMD5 NOG2 NOP9 NPL3 NSP1 NUP116 NUP192 NUP57 NUP84 REI1 RLI1 RNA1 RPF1 RPL40A RPS10A RPS15 RPS2 RPS3 RSP5 RTG2 RTP1 SEH1 SGF73 SIS1 SPN1 SRM1 SSB2 SSL2 STO1 SUS1 SXM1 SYO1 THO1 THP1 TIF6 TOM1 UTP8 YRA1 YRB1 YRB2 )
GO:0006091 generation of precursor metabolites and energy	49 ( BMH1 CBP1 CDC28 CIR2 CIT1 COQ5 COX20 COX6 COX8 COX9 CSF1 FUM1 GCR1 GDS1 GLC7 GLG1 GPM1 GSY2 HAP1 HAP3 HAP5 HXK1 IDH1 JAC1 KGD2 LSC2 NDE1 OSM1 PDA1 PDB1 PET9 PFK1 PFK27 PGI1 PGK1 PPA2 PSK2 PYK2 QCR6 QCR7 QCR8 QCR9 SDH2 SHH3 SHP1 SOD1 TDH1 YBR238C YLR345W )
GO:0031399 regulation of protein modification process	49 ( ADA2 AHK1 ASF1 BCK1 BCY1 BMH1 CAK1 CDC11 CDC12 CDC37 CDC48 CDC73 CDH1 CHD1 CKB1 CKB2 CLB4 DOC1 ESC2 FAR1 GAL83 GCN1 GIP4 GIR2 GLC7 GPB2 HIR3 HOS2 MCX1 MIH1 MOB2 PCL1 PCL2 PDE1 PHO81 PIL1 PPS1 RAT1 SET2 SGV1 SLI15 SNF4 STE20 STE7 TFB3 VPS71 VPS75 YIH1 YOR338W )
GO:0070925 organelle assembly	49 ( ASR1 ATG18 ATG2 ATG3 ATG8 CDC10 CDC12 CDC28 CDC3 CHL4 CLB4 DHH1 EDC3 FUN12 GIN4 HSV2 IML1 IPL1 KIP1 MAK21 MDN1 MPS1 MRPL19 MRPS18 MRT4 NSR1 RPF1 RPL10 RPL11A RPL40A RPP0 RPS10A RPS14B RPS15 RPS17B RRP7 RSA3 RSM19 SEC7 SHP1 SHS1 SKP1 SPC97 SQT1 STE20 TIF4632 TIF6 VPS21 YPT6 )
GO:0006401 RNA catabolic process	48 ( CBP1 CDC33 CDC48 CTH1 DHH1 DIS3 DSS1 EBS1 EDC3 HTZ1 IPK1 LCL3 LRP1 MLP1 MOT2 MRT4 MTR3 NAB2 NAM7 NUC1 PAN2 POL3 POL31 POP1 POP3 POP5 PRP18 PUF4 RAD27 RAT1 RNH201 RNH202 RPP1 RPT2 RPT6 RRP40 RRP42 RRP45 RRP46 SKI2 SKI8 STO1 SUS1 SUV3 THP1 TPA1 UFD1 VTS1 )
GO:0016570 histone modification	48 ( ACT1 ADA2 ASF1 BRE1 CAK1 CDC28 CDC48 CDC73 CHD1 DEP1 DOT1 EAF3 EAF6 ELP3 FPR3 GLC7 HAT2 HDA1 HEL2 HHF1 HIR3 HOS2 HSL7 IPL1 NAT4 RTT109 RVB1 SAP30 SDS3 SET2 SGF73 SGV1 SNT2 SPP1 STE20 SUS1 SWC4 SWD1 TAF10 TAF12 TAF14 TAF9 TRA1 UBP8 VPS71 VPS75 YNG2 YOR338W )
GO:0008380 RNA splicing	46 ( AAR2 BRR1 BUD31 CDC40 CLF1 CWC2 CWC24 DED1 DRN1 EXO84 HSH49 ISY1 LEA1 LSM2 LUC7 MSL5 NPL3 POA1 PRP18 PRP2 PRP31 PRP39 PRP4 PRP40 PRP42 PUS7 SEN15 SEN2 SMB1 SMD1 SMD2 SME1 SNP1 SNU13 SNU66 SNU71 SPT5 SQS1 STO1 SUV3 SYF1 TPT1 UBP8 URN1 YJU2 YSH1 )
GO:0008033 tRNA processing	45 ( ABP140 CEG1 CGI121 DUS3 DUS4 ELP3 ELP6 HRR25 IKI1 ISU1 KRE33 KTI12 LSM2 MOD5 MSF1 NBP35 NCS6 NFS1 POA1 POP1 POP3 POP5 PTA1 PUS7 RPM2 RPP1 RSP5 SEN1 SEN15 SEN2 SLM3 TAD3 TPT1 TRM10 TRM112 TRM12 TRM13 TRM2 TRM44 TRM7 TRZ1 TUM1 TYW3 UBA4 URM1 )
GO:0002181 cytoplasmic translation	44 ( CLU1 FES1 FUN12 GIR2 HCR1 PRT1 PSK2 RBG2 RKM1 RPL10 RPL11A RPL14B RPL15B RPL18B RPL20A RPL23A RPL26B RPL29 RPL33A RPL39 RPL40A RPL42B RPL43B RPL9A RPM2 RPP0 RPS10A RPS12 RPS14B RPS15 RPS17B RPS1A RPS20 RPS29A RPS3 RPS30A RPS6B SKP1 SSB2 SUI1 SUI2 TMA46 TRM7 TUB4 )
GO:0043934 sporulation	44 ( ACT1 AQY1 BDF1 BMH1 CDA2 CDC10 CHS3 END3 ERV14 GLC7 GPB2 GSC2 HHF1 HHT1 IME4 MRPS17 MSS4 MUM2 OAF1 PDR16 RIM11 RIM4 RMD1 RRT12 RRT8 RSC2 SEC14 SET2 SHP1 SMC3 SPO11 SPO14 SPO71 SPO73 SPR3 SPS19 SSO2 SUB1 SUR7 TGL4 VAN1 VPS54 YOL019W YOR338W )
GO:0051052 regulation of DNA metabolic process	44 ( BRE1 CDC16 CDC28 CDC48 CDC6 CDC73 CHD1 CSM3 DEP1 EAF3 FKH2 HOG1 HSP82 MCM5 MGS1 MHR1 MMS4 MSH2 MSH3 MSH6 MTE1 PIF1 RAD54 RAD59 RAD9 RIM1 RPN4 RTT107 RTT109 SBA1 SET2 SGS1 SLX4 SPT5 SRS2 SSL2 STN1 SWI6 TOF1 TOP2 TOP3 UFD1 ULS1 VTS1 )
GO:0006417 regulation of translation	43 ( CAM1 CBP6 CDC123 CDC33 CTH1 DHH1 EBS1 EFM2 FES1 FUN12 GCD1 GCD2 GCN1 GCN20 GCN3 GIS2 HEK2 MTQ2 NAM7 NAM9 NPL3 PSK2 PUF4 RKM1 RLI1 RPS2 RPS23A SBP1 SKI2 SKP1 SLF1 SNF1 SSB2 STM1 STO1 SUI1 TIF4632 TPA1 TUB4 VTS1 WHI4 YHR020W YIH1 )
GO:0006873 cellular ion homeostasis	43 ( ARN2 ATM1 CCC1 CCC2 CDC43 CRZ1 CTH1 DBF2 GDE1 GEF1 GLC7 HRK1 ISU1 MAC1 MID1 MNR2 NFS1 PFK1 PMA1 PMC1 SAT4 SKP1 SLF1 SMF2 SNQ2 SOD1 STV1 VMA10 VMA13 VMA2 VMA22 VMA3 VMA5 VMA7 VMA9 VPS3 VPS45 YFH1 YHC3 YVC1 ZRC1 ZRG17 ZRT3 )
GO:0042274 ribosomal small subunit biogenesis	43 ( BUD22 DBP8 EFG1 ENP2 FAP7 FUN12 GEP3 HCR1 HRR25 IMP4 KRE33 MRPS18 NOC4 NOP14 NOP58 NOP6 NOP7 NOP9 NSR1 RCL1 RPS10A RPS14B RPS15 RPS17B RPS1A RPS20 RPS23A RPS6B RRP12 RRP14 RRP7 RSM19 SNU13 SQS1 TOM1 TRM112 TSR1 TSR3 UTP14 UTP15 UTP20 UTP30 UTP8 )
GO:0009451 RNA modification	42 ( ABP140 BMT5 BMT6 DUS3 DUS4 ELP3 ELP6 GAR1 HRR25 IKI1 IME4 ISU1 KRE33 KTI12 MOD5 MRM2 MUM2 NBP35 NCS6 NFS1 NOP10 NOP56 NOP58 PSP1 PUS7 RIB7 RRP9 SLM3 SPB1 TAD3 TOR2 TRM10 TRM112 TRM12 TRM13 TRM2 TRM44 TRM7 TUM1 TYW3 UBA4 URM1 )
GO:0051049 regulation of transport	41 ( AGP2 AKL1 BUD14 CDC42 CLA4 CRM1 CRZ1 CUP9 CYC8 GEF1 GPA1 GYP1 GYP5 GYP6 HRR25 MDR1 NUP192 PEF1 PEP3 PRK1 RHO1 RHO3 ROD1 RSP5 SEC23 SFH5 SNG1 SRO7 STE20 TOR2 TUP1 UBP3 UPC2 VAM6 VPS16 VPS33 VPS41 VPS45 VPS8 YRB2 YVC1 )
GO:0042273 ribosomal large subunit biogenesis	40 ( AFG2 DBP3 GRC3 HRR25 LAS1 MAK21 MAK5 MDN1 MRPL19 MRT4 NOC2 NOP12 NOP16 NOP7 NOP8 NSA1 NSA2 RAT1 REI1 RLI1 RPF1 RPL10 RPL11A RPL14B RPL26B RPL33A RPL40A RPP0 RRP14 RRP15 RSA3 SNU13 SPB1 SQT1 SYO1 TIF6 TOM1 TRM112 UTP30 YAE1 )
GO:0006897 endocytosis	39 ( ACT1 AKL1 APM4 APS2 ART10 ART5 ARV1 ATG20 CDC7 COF1 END3 GVP36 HRR25 LSB5 NYV1 OSH6 PAN1 PIL1 PRK1 RCY1 RHO1 ROD1 RSP5 RVS161 RVS167 SIW14 SLA1 SLA2 SNC2 SNX3 SNX41 SUR7 SYP1 TOR2 VMA3 VPS21 VPS33 VRP1 YAP1801 )
GO:0006979 response to oxidative stress	39 ( ACT1 ALO1 CCP1 DOT5 ECM5 EOS1 FAP7 GLR1 GRE3 GSH1 HBN1 HCM1 HSP12 MCR1 MDL2 MHR1 MRP1 MSN4 MXR2 OXR1 POS5 RIM15 RSM26 SCH9 SNT2 SOD1 STB5 SVF1 TRX1 TSA1 UBA4 URM1 YAP1 YDL124W YFH1 YJR096W YKL069W YPR1 ZWF1 )
GO:0016050 vesicle organization	39 ( ATG20 BST1 CNL1 DID4 GYP1 GYP5 GYP6 KXD1 LSB6 MDR1 NYV1 PEF1 PEP12 PEP3 SEC13 SEC14 SEC17 SEC22 SEC23 SEC31 SED5 SFB3 SNC2 SNX3 SNX41 SSO2 SYS1 UFE1 USO1 VAM6 VPS16 VPS21 VPS24 VPS33 VPS41 VPS45 VPS8 VTI1 YIP1 )
GO:0016197 endosomal transport	38 ( ATG18 ATG20 DID4 DOP1 ELO2 ELO3 ENT5 GGA2 GOT1 IST1 PEP3 PEP8 RCY1 RHB1 RIC1 RSP5 SEC27 SFT2 SNF8 SNX3 SNX41 SYS1 TCA17 TDA3 TRE2 VPS15 VPS16 VPS21 VPS24 VPS27 VPS36 VPS45 VPS54 VPS60 VPS8 VTI1 YPT32 YPT6 )
GO:0006457 protein folding	37 ( ALF1 CCT2 CCT3 CCT4 CCT5 CCT7 CCT8 CDC37 CIN4 EGD1 EGD2 EMC5 EMP65 ERJ5 ERO1 FPR3 GIM5 HCH1 HSP10 HSP82 JAC1 JEM1 MCX1 MGE1 OSM1 PAC10 PDI1 PHB1 ROT1 SBA1 SCJ1 SIS1 SSA3 SSB2 TSA1 XDJ1 YKE2 )
GO:0000910 cytokinesis	36 ( ACT1 AXL2 BNI4 BUD14 BUD16 BUD20 BUD31 BUD5 CDC10 CDC11 CDC12 CDC3 CHS1 CHS2 CYK3 DBF2 END3 ERV14 GLC7 IPL1 MLC1 MYO2 PAN1 PEA2 PEF1 RAX1 RAX2 RHO1 RTS1 SHS1 SLA2 SLI15 STE20 THP1 VRP1 YOL019W )
GO:0032543 mitochondrial translation	36 ( AEP3 AIM23 CBP6 IMG1 MHR1 MRP1 MRP17 MRP2 MRP20 MRP49 MRP51 MRPL10 MRPL15 MRPL19 MRPL27 MRPL28 MRPL38 MRPL40 MRPS17 MRPS18 MRPS5 MSF1 MSK1 MSY1 NAM9 PET112 PET123 RSM18 RSM19 RSM26 RSM27 RTC6 SLM5 SWS2 YML6 YNL122C )
GO:0007033 vacuole organization	35 ( ACT1 ATG18 ATG2 ATG3 ATG8 CDC42 CLA4 ENV9 GVP36 HSV2 IML1 MYO2 NYV1 PEP12 PEP3 RHO1 SEC17 SEC7 SHP1 STE20 TRX1 VAM6 VMA3 VPS15 VPS16 VPS21 VPS3 VPS33 VPS41 VPS45 VPS8 VTC4 VTI1 YHC3 YPT6 )
GO:0048284 organelle fusion	33 ( CDC42 CDC48 GPA1 GYP1 GYP5 GYP6 JEM1 KAR9 MDR1 MGM1 MPS3 NYV1 PEP12 PEP3 PSD1 RHO1 SEC17 SEC22 SED5 SNC2 SSO2 TRX1 UFE1 USO1 VAM6 VPS16 VPS33 VPS41 VPS45 VPS8 VTC4 VTI1 YIP1 )
GO:0006354 DNA-templated transcription, elongation	32 ( ARP7 ASF1 CDC73 CHD1 EAF3 ELF1 FKH2 GIM5 HIR1 HIR3 HPC2 MOT2 NPL3 RAT1 RPA34 RPT4 RPT6 RSC2 RSC4 RTT106 SET2 SGV1 SPN1 SPT16 SPT5 STH1 SUB1 SUS1 TAF14 THP1 VPS15 YKE2 )
GO:0061025 membrane fusion	31 ( ATG8 CDC42 CDC48 DNM1 GYP1 GYP5 GYP6 MDR1 MGM1 NYV1 PEP12 PEP3 PSD1 RHO1 SEC17 SEC22 SED5 SNC2 SSO2 TRX1 UFE1 USO1 VAM6 VPS16 VPS33 VPS41 VPS45 VPS8 VTC4 VTI1 YIP1 )
GO:0032200 telomere organization	30 ( BRE1 CDC28 CGI121 DNA2 EBS1 EST2 HEK2 HSP82 LCD1 MEC3 MTE1 NOP10 PIF1 POL12 PSO2 RAD54 RAD59 RFA1 RFA2 RIF1 SAE2 SBA1 SGS1 STM1 STN1 SWD1 TEL2 TOP3 YKU70 YKU80 )
GO:0043543 protein acylation	30 ( ACT1 ADA2 ASF1 CHD1 EAF3 EAF6 ELP3 ERF2 HAT2 HIR3 MAK3 NAT1 NAT3 NAT4 NMT1 PFA4 PFA5 RTT109 RVB1 SET2 SGF73 SWC4 TAF10 TAF12 TAF14 TAF9 TRA1 VPS75 YNG2 YOR338W )
GO:0006352 DNA-templated transcription, initiation	29 ( CHD1 DAL81 GVP36 MTF1 ROX3 RPT1 RPT2 RPT4 RPT6 SGF73 SPT16 SSL2 SUA7 SUB1 TAF10 TAF12 TAF13 TAF14 TAF2 TAF3 TAF7 TAF9 TFA1 TFA2 TFC1 TFC3 TFC6 TFC7 TOA1 )
GO:0007114 cell budding	29 ( ACT1 AXL2 BUD5 CDC28 CDC42 DCW1 DFG5 END3 ERV14 GIN4 GLC7 HYM1 KIC1 MOB2 MYO2 PAN1 PEA2 PEF1 REI1 RHO1 ROT1 SLA2 STE20 TAO3 TGL3 TGL4 UBA4 URM1 VRP1 )
GO:0045333 cellular respiration	28 ( CBP1 CIR2 CIT1 COQ5 COX20 COX6 COX8 COX9 FUM1 GDS1 HAP1 HAP3 HAP5 IDH1 JAC1 KGD2 LSC2 OSM1 PET9 PPA2 QCR6 QCR7 QCR8 QCR9 SDH2 SHH3 SOD1 YBR238C )
GO:0006887 exocytosis	25 ( ACT1 CDC42 EXO70 EXO84 GYP5 KIN2 MYO2 NYV1 OSH6 PEP3 RCY1 RHO3 SEC10 SEC15 SEC5 SEC8 SFH5 SLA2 SMY1 SNC2 SPO14 SRO7 VPS33 VPS45 YPT32 )
GO:0048308 organelle inheritance	25 ( ACT1 ARC15 ARC18 ARC19 ARP3 BUL1 CLA4 DNM1 GEM1 MDM1 MYO2 NAT3 OLE1 PEP12 PEX3 PHB1 RET2 SEC5 SEC8 STE20 TRX1 VPS15 VPS21 VPS3 VPS45 )
GO:0006486 protein glycosylation	24 ( ALG1 ALG8 ANP1 CAX4 DFG10 DIE2 EOS1 KTR5 MNN11 MNN2 MNN9 OST1 OST3 PMT1 PMT6 ROT1 SRT1 STT3 SVP26 SWP1 VAN1 VRG4 WBP1 YUR1 )
GO:0007124 pseudohyphal growth	24 ( ASH1 BMH1 CDC42 DFG10 DFG5 FKH2 FLO8 GPB2 GPR1 IME4 ITR1 MEP2 MUM2 NRG1 PAM1 PDA1 PEA2 PTP1 SAK1 SFL1 SNF1 STE20 STE7 UBA4 )
GO:0008213 protein alkylation	24 ( CDC73 CTM1 DOT1 EFM2 EFM4 EFM5 HHF1 HSL7 MTQ2 NNT1 RKM1 RKM2 RKM3 RKM4 RMT2 SET2 SFM1 SGV1 SPP1 SUS1 SWD1 TRM112 UBP8 YNL092W )
GO:0006869 lipid transport	23 ( ARV1 CLA4 CSR1 DET1 FAT1 MDM34 MDM35 MMM1 OSH6 PDR12 PDR16 PXA1 RFT1 SAM37 SEC14 SFH5 SIP3 SNG1 SNQ2 STE20 UPC2 UPS1 UPS2 )
GO:0000746 conjugation	22 ( CDC42 EFG1 FAR1 FUS1 GPA1 GRR1 JEM1 MPS3 OPY2 PEA2 ROD1 RSP5 RVS161 SCW4 SPO14 STE18 STE20 STE23 STE24 STE7 VPS64 YPS1 )
GO:0006970 response to osmotic stress	22 ( AHK1 CDC37 CRZ1 GRE3 HOG1 HSP12 HSP82 MSN4 NRG1 NST1 OPY2 RIM11 RRD2 RVS161 SCH9 SIS2 SKO1 SMP1 STE20 STO1 SUB1 UBP3 )
GO:0006413 translational initiation	21 ( AEP3 AIM23 CDC123 CDC33 CLU1 DED1 FUN12 GCD1 GCD2 GCN3 HCR1 MRP51 PRT1 RLI1 SIS1 STM1 SUI1 SUI2 TIF4632 TIF6 YAE1 )
GO:0042255 ribosome assembly	21 ( FUN12 MAK21 MDN1 MRPL19 MRPS18 MRT4 NSR1 RPF1 RPL10 RPL11A RPL40A RPP0 RPS10A RPS14B RPS15 RPS17B RRP7 RSA3 RSM19 SQT1 TIF6 )
GO:0006360 transcription from RNA polymerase I promoter	20 ( CDC73 CHD1 CKA1 CKB1 CKB2 GRC3 GTR1 NSI1 PHO23 RPA12 RPA34 RPB5 RPC10 RPC40 SAP30 SCH9 SPT5 TAP42 UTP15 UTP8 )
GO:0051604 protein maturation	20 ( ATG18 BOL1 COX20 CSF1 DAP2 ENV9 HSP82 ISA1 ISU1 KEX2 MAP2 MET18 PBN1 PSD1 SPC2 SSY5 STE23 STE24 VPS41 YPS1 )
GO:0000054 ribosomal subunit export from nucleus	19 ( BUD20 CRM1 ECM1 MEX67 MTR2 NOG2 NOP9 NSP1 NUP116 RLI1 RNA1 RPF1 RPL40A RPS3 RSP5 SRM1 SSB2 TIF6 YRB2 )
GO:0000902 cell morphogenesis	19 ( BUD14 CAP2 CDC42 CDC7 DOP1 FUS1 GLC7 GSC2 HRR25 HYM1 KIC1 MYO2 PEA2 RAX2 RSP5 SPO14 TAO3 VRP1 YHR097C )
GO:0001403 invasive growth in response to glucose limitation	19 ( CDC42 FLO8 GAL83 GPB2 GPR1 NRG1 PHO23 PTP1 RME1 SAP30 SDS3 SFL1 SNF1 SNF5 STE20 STE7 TUP1 UBA4 URM1 )
GO:0006383 transcription from RNA polymerase III promoter	19 ( CKA1 CKB1 CKB2 GTR1 KNS1 MAF1 NAB2 RET1 RPB5 RPC10 RPC34 RPC37 RPC40 SCH9 SUB1 TFC1 TFC3 TFC6 TFC7 )
GO:0006865 amino acid transport	19 ( AGP1 AGP2 ATG22 AVT3 AVT7 CAN1 DIP5 LST4 LYP1 MUP1 MUP3 PUT4 RHB1 RTC2 TPO5 VBA1 YCT1 YHC3 YPQ2 )
GO:0042594 response to starvation	19 ( ATG8 DPL1 GCD1 GCN3 GIR2 GTR1 GYP6 IML1 MIG1 MSN4 OPY2 PHO4 RBG2 RIM15 RVS161 SIP5 SNF1 SSB2 UPC2 )
GO:0043144 snoRNA processing	19 ( CWC24 DIS3 LRP1 MTR3 PAP1 POP1 POP3 POP5 PRP2 PRP4 PTI1 RAT1 RPP1 RRP40 RRP42 RRP45 RRP46 SEN1 YSH1 )
GO:0009408 response to heat	18 ( DEP1 GLC7 HCH1 HOG1 HSP12 MSN4 NUP84 PHO23 PIL1 RIM11 RIM15 SAP30 SDS3 STE20 SWI4 SWI6 TPS2 YAP1 )
GO:0006997 nucleus organization	17 ( CSM1 DYN2 GPA1 JEM1 KAR9 MDM1 MLP1 MPS3 NDC1 NUP116 NUP192 NUP57 NUP84 POM33 SEC13 SRC1 TOM1 )
GO:0006766 vitamin metabolic process	16 ( ABZ2 BUD16 ECM31 FMN1 FMS1 FOL1 ISA1 RIB1 RIB7 SPE2 SPE3 SPE4 THI20 THI4 THI6 YPR127W )
GO:0006353 DNA-templated transcription, termination	15 ( CHD1 GLC7 GRC3 ISW2 NPL3 NSI1 PTA1 PTI1 RAT1 RPA12 SEN1 SET2 SUB1 SUP45 YSH1 )
GO:0006470 protein dephosphorylation	14 ( CKB1 CKB2 GIP4 GLC7 MIH1 OCA4 PHO8 PPS1 PTC6 PTP1 RTS1 SAT4 SIW14 TIM50 )
GO:0006497 protein lipidation	13 ( ARV1 ATG18 ATG3 ERF2 GPI14 GPI2 HSV2 NMT1 PBN1 PFA4 PFA5 SMP3 SPT14 )
GO:0007031 peroxisome organization	13 ( DNM1 FIS1 MDV1 MYO2 PEX12 PEX29 PEX3 PEX30 PEX7 PEX8 RPN11 SEC39 SNF4 )
GO:0006418 tRNA aminoacylation for protein translation	12 ( ARC1 DED81 FRS1 GLN4 MSF1 MSK1 MSM1 MSY1 SES1 SLM5 WRS1 YHR020W )
GO:0006414 translational elongation	10 ( CAM1 DHH1 GCN1 GCN20 NAM9 RPS2 RPS23A SSB2 STM1 YHR020W )
GO:0008643 carbohydrate transport	9 ( AQY1 AQY3 GAL2 HXK1 ITR1 MTH1 RFT1 VRG4 YMD8 )
GO:0032196 transposition	6 ( RPC40 RTT106 RTT107 RTT109 SSL2 STE7 )
GO:0009311 oligosaccharide metabolic process	4 ( ATH1 CDC28 SNF5 TPS2 )
GO:0010324 membrane invagination	0
